# Supplementary material for: De novo design of potent CRISPR–Cas13 inhibitors
Source: Nat Chem Biol. 2026 Jan 26;22(8):1342–50. doi: 10.1038/s41589-025-02136-3 (PMC13423800; doi:10.1038/s41589-025-02136-3)
Supplement: Supplementary file 3 — List of DNA and RNA oligonucleotides (three tables). [file 41589_2025_2136_MOESM3_ESM.xlsx]

## Sheet: In Vitro Experiments
List of DNA and RNA oligonucleotides (In vitro experiments)
Name	Sequence (5'- 3')	Notes
T7 FOR primer	GCGCGCATTAATACGACTCACTATAGGG
T7 REV primer	CAAAAAACCCCTCAAGAC
LbuCas13a crRNA	UAGACCAGCCCAAAAAUGAAGGGCACUAAAACGCAGCGCCUCUUGCAACGAUUAAA
LbaCas13a crRNA	AGAAGAUAGCCCAAGAAAGAGGGCAAUAACGCAGCGCCUCUUGCAACGAUUAAA
TcaCas13a crRNA	CACAACUCCCAUGUAGGCGGAGACUGCAACGCAGCGCCUCUUGCAACGAUUAAG
RfxCas13a crRNA	AACCCCUACCAACUGGUCGGGGUUUGAAACGCAGCGCCUCUUGCAACGAUUAAA
Cas13 aRNA	UUUAAUCGUUGCAAGAGGCGCUGCUC
PolyU reporter	56-FAM UUUUU IowaBlck
PolyA reporter	56-FAM AAAAA IowaBlck
PolyCG reporter	56-FAM CGCGC IowaBlck
Fluorescence polarisation aRNA	56-FAM C*CGGCAGAAAAAGGAAAGAAAGAAACC	C*= deoxyribose
cRNA cryoEM and BLI experiment	UAGACCACCCCAAAAAUGAAGGGGACUAAAACUUUCUUUCUUUCCUUUUUCUGCCG
aRNA cryoEM and BLI experiment	CGGCAGAAAAAGGAAAGAAAGAAACC

## Sheet: Phage experiments
List of primers used in AIcrVIs cloning into pBAD vectors		*bb = backbone
AIcrVIA1
Name	Sequence (5′- 3′)	Notes
pBAD_bb_fwd	CATCATCACCATTAAGAATTCGAAGCTTGGCTG
pBAD_bb_rev	TTTAATTGTTTTCATTTAATTCCTCCTGTTAGCC
AIcrVIA1_insert_fwd	AACAGGAGGAATTAAATGAAAACAATTAAAGTGGATG
AIcrVIA1_insert_rev	CCAAGCTTCGAATTCTTAATGGTGATGATGGTG
AIcrVIA2
pBAD_bb_fwd	CATCATCATCACTAAGAATTCGAAGCTTGGCTG
pBAD_bb_rev	TTTTTTTTCATTCATTTAATTCCTCCTGTTAGCC
AIcrVIA2_insert_fwd	AACAGGAGGAATTAAATGAATGAAAAAAAAGAAAAAGC
AIcrVIA2_insert_rev	CCAAGCTTCGAATTCTTAGTGATGATGATGGTGATG
AIcrVIA3
pBAD_bb_fwd	CACCATCATCATTAAGAATTCGAAGCTTGGCTG
pBAD_bb_rev	TTTTTTAGGAGCCATTTAATTCCTCCTGTTAGCC
AIcrVIA3_insert_fwd	AACAGGAGGAATTAAATGGCTCCTAAAAAATATGTG
AIcrVIA3_insert_rev	CCAAGCTTCGAATTCTTAATGATGATGGTGATGG

## Sheet: Human Cell Experiments
List of human codon–optimized AIcrVI gBlocks
Name	Sequence (5′- 3′)
AIcrVIA1 gBlock	ATGAAAACAATCAAGGTGGATGTGATCGTGGTAGGGGACGATGAGGAACTCGTTGAAGAATATAAGAAGGAGGCTGAACTGATCGGAAAAGAATATGGCGTCAAGATTGAGGTAGAGCCTTATTTCTTGGAAGAAGGCAAGTTCCCTTGGCTGGATGTTGACTTTGCCTACAACACCACACAGGAAGAACTCGATAAAGCCGAAAAGGAGGCAAAAAAAATAGCGGGCTCACACCATCATCACCATCATTAA
AIcrVIA2 gBlock	ATGAACGAAAAGAAAGAAAAGGCAAGAAAGGAGATGAAGGAGATCGCTGAGAAGGCTATCAAGGAGATCAAAAAAGACCCAGAAAAGGCTCTGGAGATCGCCGTGAAAGCTGTCGAGGAGATTGGAGAAATTGCTAACGAGTCCGGAGATTATAAGAGCGGCGAGGAGAACGCATGGAAAGTGGCTGAGGAATATGCTAAAGTGACCGGCGACGATGACACAGCATATGACCTGATGCTGGCAGGAGACATGATTATTGACGGAAAGGATGCAGAAGAGGGATATGAGATCCTGAAAGAGCTTGGAAGCCACCATCATCACCATCATTAA
AIcrVIA3 gBlock	ATGAAGGTAGAGTCTGTGCGGAACATCTTGCTGGGGCTCTCACTGCTGTTTGTGGACATTTCAGTTGAAGCGGAGAAGGCCGGCAACAAAGAGTTGGCCAAAAAGGCTGATGAAGAGGCTAAGAAGGCTGAGAAGAAGGCCGAAGAGGTCAGAGAAATCGCGAAGAAGGGAAAGGAAGAAGAGGCATTTAAGAAGGGGGTCGAGTACGCAGAAGAGGGTCTGAAAAAGCTCGGGGAGCTGATAGAAGAGGCTTCCAAATATATAGACGACTCCTTTGCACTCGAATTATACGAAAATTATGAGATTCTCAAGGAGAAGCTCGAAGAGATAAAGGGCTCTCACCATCATCACCATCATTAA
List of crRNA used for the experiments in human cells
Name	Sequence (5′- 3′)
Primer Fw crRNA	GGAAAGGACGAAACACCGGTGATTTAGACCACCCCAAAAATGAAGGGGACTAAAAC
Primer Rev crRNA	TGGATGAATACTGCCATTTGTCTCAAGATCTAGAATTCAAAAAA
GFP crRNA 1	GAUUUAGACCACCCCAAAAAUGAAGGGGACUAAAACAACUUGUGGCCGUUUACGUCGCCGUCCA
GFP crRNA 2	GAUUUAGACCACCCCAAAAAUGAAGGGGACUAAAACACUUGAAGAAGUCGUGCUGCUUCAUGUG
GFP crRNA 3	GAUCUAGAAUUCAAAAAAAGCGCGAUCACAUGGUCCUGCUGGAGUUGUUUUAGUCCCCUU
Non-targeting crRNA	GAUUUAGACCACCCCAAAAAUGAAGGGGACUAAAACACCAGGGUUUUCCCAGUCACGACG
List of gBlocks used to generate LbuCas13a pRDA211 plasmid
LbuCas13a gBlock1	CGCCAGAACACAGGACCGGTGCCACCATGAAGCGACCTGCCGCCACAAAGAAGGCTGGACAGGCTAAGAAGAAGAAAGGCTCCGGGTCTAGAATGAAAGTGACGAAGGTAGGAGGCATTAGCCATAAGAAGTACACGTCCGAAGGCCGCCTGGTGAAGTCAGAAAGCGAAGAAAATCGCACAGACGAAAGACTGAGCGCGTTGCTTAATATGCGCCTTGACATGTATATCAAGAATCCCAGCAGCACGGAAACCAAGGAAAATCAAAAACGCATTGGGAAACTGAAGAAATTCTTCTCAAACAAAATGGTCTATCTTAAAGACAATACCTTGAGTTTGAAGAATGGGAAAAAGGAGAACATTGATAGAGAGTATTCTGAGACTGACATCCTTGAGAGCG…
LbuCas13a gBlock2	CTCCGAAAACAAACGACGACAATAAGACTAAGGAGATTATTGATGCCCAAATCTATTTGCTTAAAAACATCTATTACGGGGAGTTCCTGAATTATTTCATGAGCAACAATGGTAATTTCTTTGAGATTTCTAAAGAAATCATCGAATTGAACAAGAACGATAAACGCAACCTCAAGACTGGGTTTTACAAGCTGCAAAAGTTTGAGGACATCCAGGAGAAGATTCCAAAGGAATACTTGGCGAATATCCAGTCCCTGTACATGATTAATGCCGGTAATCAGGACGAAGAAGAAAAGGACACTTATATTGATTTCATTCAAAAGATCTTCCTGAAGGGATTTATGACGTATCTTGCTAATAACGGTAGACTGAGTCTGATTTACATCGGCAGCGATGAAG…
