# Supplementary material for: De novo design of potent CRISPR–Cas13 inhibitors
Source: Nat Chem Biol. 2026 Jan 26;22(8):1342–50. doi: 10.1038/s41589-025-02136-3 (PMC13423800; doi:10.1038/s41589-025-02136-3)
Supplement: Supplementary file 5 — Raw activity data for 96 binder designs (semipurified and cell-free expression; two tables). [file 41589_2025_2136_MOESM5_ESM.xlsx]

## Sheet: Source_Data_Figure3a
Minutes	A1	B1	C1	D1	E1	F1	G1	H1	A2	B2	C2	D2	E2		G2	H2	A3	B3	C3	D3	E3	F3	G3	H3	A4	B4	C4	D4	E4	F4	G4	H4	A5	B5	C5	D5	E5	F5	G5	H5	A6	B6	C6	D6	E6	F6	G6	H6	A7
1	3788836	3968095	4333933	4179263	4565186	4570442	4374665	4277996	4093106	4279873	3961900	3710187	3518728	4081656	3932243	3910657	3721262	3776823	3671708	3796907	3992121	3843834	3823186	3820183	3247305	3543317	3552139	3359929	3565654	3583298	3135245	2880354	4987336	4643835	4274618	4484848	3818493	4520887	4344069	2879318	4217368	4212299	3567719	3660821	4290385	3670769	4213050	2814269	3899957
2	4011642	4203853	4789119	4599911	5116289	5166031	4962746	4870395	4556364	4823656	4272741	3837264	3542566	4525205	3949887	4254721	3921168	3990807	3936185	4088789	4365843	4157865	4308405	4239141	3830506	3931680	4037358	3654439	3995500	4010516	3330271	3090571	5617275	5140691	4730179	4997847	4058756	5077622	4843929	2959365	4718166	4649841	3727456	3827879	4862324	4065701	4816711	2952983	3984425
3	4337311	4549043	5363122	5124361	5801602	5888698	5676027	5555520	5183676	5508969	4680812	4023092	3581984	5071991	3996814	4640080	4191840	4303524	4271990	4471521	4843553	4579639	4880531	4765843	4745008	4455003	4671615	4063074	4582079	4569691	3615771	3422998	6438675	5736468	5263263	5615774	4321920	5674526	5423939	3195499	5387336	5181048	3943317	4074524	5531869	4514318	5513099	3167530	4113191
4	4768471	4968190	6038674	5752611	6601416	6703903	6470397	6378797	5935436	6313663	5187242	4292825	3629286	5730837	4060821	5105402	4519010	4710282	4679311	4949982	5423751	5073492	5544446	5429570	5896957	5112723	5446839	4539846	5316947	5273962	3984425	3845523	7357306	6406202	5853784	6279688	4640456	6332246	6065141	3519103	6167628	5765000	4177574	4357020	6272555	5035951	6262982	3440079	4287194
5	5274150	5467299	6819905	6458384	7438395	7579361	7365377	7278094	6787619	7206578	5746792	4607232	3690103	6484100	4143036	5617088	4879968	5156646	5116477	5341348	6103808	5661011	6290012	6189965	7237925	5882316	6296582	5093765	6192781	6088604	4419151	4357396	8341446	7127366	6536282	7008361	4977012	7083256	6811270	3946696	7029196	6407140	4466077	4716477	7085884	5646182	7110661	3811736	4464388
6	5862982	6029852	7656508	7252003	8345763	8550174	8312164	8273121	7705500	8179644	6380111	4995782	3757489	7314884	4248902	6178703	5269457	5663451	5586116	5926614	6870398	6319857	7114227	7038957	8695083	6765846	7222345	5711691	7197756	7042899	4944914	4974009	9378331	7895082	7271524	7828634	5360119	7875561	7596067	4463449	7957588	7105780	4767720	5092451	8004514	6318168	7986119	4241582	4674618
7	6517887	6648154	8558433	8085791	9316388	9571293	9315075	9289359	8685698	9238866	7048530	5490011	3811173	8229949	4366030	6761528	5655004	6224315	6108125	6572509	7700056	7041397	8013900	7959841	10187718	7716386	8254914	6369975	8314041	8072088	5546323	5621030	10465334	8707472	8054069	8666740	5776450	8704656	8436613	5048340	8961437	7844026	5106529	5540128	8967068	7065424	8923145	4756833	4893858
8	7227414	7350736	9523428	8995975	10287952	10599919	10380679	10355526	9667773	10347643	7770070	6022719	3878559	9184244	4512065	7363875	6037173	6825911	6496113	7253692	8613807	7794660	8916763	8928777	11795791	8720236	9270401	7069178	9495647	9172794	6185835	6315728	11571483	9520237	8883352	9551396	6192405	9565474	9305126	5879312	9957215	8580020	5468425	6035108	9972982	7840648	9853602	5477435	5128115
9	7966410	8058574	10526901	9912354	11309446	11691802	11484575	11444406	10648159	11437836	8491986	6668802	3951952	10199168	4684754	8025725	6439801	7408737	7023753	7965284	9547266	8599541	9876314	9952147	13396731	9761626	10351397	7784148	10745766	10313480	6922204	7056977	12750649	10391378	9771199	10429858	6632387	10468713	10257544	6510191	11027137	9357308	5858477	6562561	11022256	8659231	10870215	6083348	5380579
10	8731498	8831170	11565101	10883542	12344454	12792883	12559377	12565008	11645251	12589410	9231546	7400290	4024594	11198700	4833793	8669743	6837361	8039991	7566597	8656791	10517516	9440462	10844687	10978896	14950370	10813903	11443655	8555618	12039433	11537883	7655382	7762750	13942579	11279413	10679131	11404800	7129244	11392224	11207897	7177108	12125965	10182650	6283818	7135813	12094430	9592879	11886828	6706343	5674526
11	9526056	9621785	12589222	11859235	13382466	13929064	13688238	13630988	12678570	13728219	9987060	8217185	4099301	12261864	5008922	9340415	7215213	8661672	8116575	9387153	11516485	10304283	11831080	12006772	16570457	11888330	12529344	9295741	13338167	12787627	8406204	8507002	15146522	12202924	11609775	12321930	7622534	12313670	12178898	7867114	13254826	11008366	6709722	7735532	13240373	10517704	12886172	7346982	5957773
12	10341073	10461392	13677914	12875098	14458206	15059990	14788756	14784251	13682232	14926344	10755715	9148955	4181328	13369890	5212395	10001326	7615401	9330466	8638396	10173077	12511700	11190441	12855576	13082888	18143804	12974019	13630237	10040181	14720055	14007525	9192878	9251818	16366233	13112170	12558063	13301002	8097241	13259519	13153840	8547359	14369046	11786593	7147639	8328870	14380684	11521929	13900721	8014275	6265047
13	11138071	11291238	14715363	13841406	15501474	16204055	15911235	15884956	14711796	16069095	11495462	10167445	4237827	14395137	5374384	10677629	7963407	9959092	9197571	10899497	13528125	12030611	13848539	14080167	19744745	14031927	14731318	10791191	16042441	15292745	9974672	9999261	17578435	14029675	13513109	14286456	8608363	14216442	14152622	9214089	15474444	12643657	7606203	8958434	15526251	12475285	14945302	8669367	6577202
14	11922117	12085796	15772333	14847508	16525970	17307201	17023578	16914333	15657269	17230617	12227514	11209587	4308968	15474069	5559462	11330844	8318734	10556747	9678848	11650507	14512265	12891991	14838685	15143707	21201903	15035588	15771582	11534693	17335357	16424797	10730187	10684950	18775621	14914518	14471533	15222919	9119673	15175992	15164167	9881382	16603117	13459425	8111882	9626478	16624328	13499969	15936763	9301560	6898366
15	12726623	12925778	16809781	15834276	17562668	18425363	18087493	18001711	16641034	18383129	13010809	12344266	4379545	16511329	5754300	12011840	8695271	11211276	10231828	12408649	15528128	13745488	15825829	16162009	22754791	16100254	16844507	12262615	18652674	17660275	11449850	11393913	19998147	15871441	15481014	16236716	9612588	16107575	16151122	10526151	17703823	14229956	8578143	10273311	17808938	14517709	16992419	9919299	7238113
16	13517802	13728783	17807061	16780311	18588667	19522314	19136016	18975528	17591387	19469569	13690866	13528688	4433792	17522875	5912536	12630330	9037458	11837649	10741637	13138824	16475290	14616442	16778998	17108984	24209509	17077637	17878389	12921273	19940334	18759103	12267307	12080728	21218421	16773179	16430991	17199083	10162190	17048355	17102602	11191942	18779000	15083078	9102592	10950177	18977029	15560225	18019543	10519956	7562656
17	14318178	14575335	18845635	17768393	19598898	20663939	20305985	20064783	18552815	20631654	14473035	14760975	4513755	18611942	6130650	13337980	9392409	12470592	11289737	13886831	17468252	15507856	17749247	18058211	25732552	18153190	18864218	13686549	21247703	20037378	13003113	12776177	22425931	17658961	17384911	18210440	10690018	17985944	18136109	11799357	19924567	15861681	9626478	11649193	20105140	16576276	19023956	11162472	7907471
18	15080075	15385659	19871634	18767925	20606501	21692941	21287685	21003123	19439724	21703640	15168484	16010719	4569315	19594205	6321734	14003771	9731218	13049101	11789972	14614940	18413162	16302038	18706733	19020577	27143534	19134514	19975060	14418225	22429497	21246577	13727469	13401987	23579194	18561825	18380126	19151408	11224228	18942679	19079141	12397199	20992799	16635027	10138914	12342765	21325038	17606967	19976937	11728592	8256791
19	15871441	16216632	20855211	19714337	21518187	22806410	22281961	22082430	20385384	22796274	15913863	17246572	4636702	20540429	6491420	14618319	10066272	13665338	12289456	15382281	19355256	17162480	19627429	19984820	28493512	20085618	20878486	15094340	23681493	22321942	14510952	14094433	24736586	19464501	19303449	20075670	11719770	19881958	20058589	13033334	22161078	17448919	10692833	13040654	22362862	18631651	20994864	12322493	8609302
20	16643662	17014568	21839539	20686651	22605190	23817017	23312276	22994491	21311148	23841606	16620199	18531416	4700146	21574686	6671993	15317898	10395508	14239342	12780119	16044693	20252676	17936578	20458214	20879800	29902806	21000870	21827150	15759381	24986234	23452305	15085894	14680637	25932083	20361358	20296599	21081959	12236899	20757980	20986605	13621227	23181446	18238408	11216719	13683921	23572436	19638879	21986137	12889739	8979457
21	17381720	17817948	22796274	21590641	23489658	24867980	24249490	23890973	22152444	24928984	17295751	19678860	4767532	22481679	6861575	15862431	10732251	14827048	13253324	16714615	21205282	18744275	21299135	21798056	31230259	21939961	22843388	16404900	26042829	24552072	15974867	15371206	27031099	21249580	21260655	22007535	12759283	21678300	21943152	14189787	24260565	19020577	11774956	14442627	24653808	20727384	23006880	13502785	9312071
22	18105888	18570459	23727857	22526166	24418238	25873894	25246019	24840012	23039916	25924011	17996080	20901762	4831352	23438978	7066925	16555816	11050788	15406119	13731223	17477450	22062533	19489465	22244232	22712182	32576483	22782384	23734802	17066938	27190461	25475207	16549246	15922309	28179293	22067789	22175719	22929733	13265338	22605002	22797025	14787254	25310027	19786228	12344830	15069751	25770280	21635127	23939964	14017286	9665333
23	18844322	19311521	24585671	23365773	25320726	26886941	26100267	25700079	23885341	26878682	18662435	22031937	4876589	24391771	7216339	17164732	11371576	15962478	14194480	18090121	22944749	20224708	23075580	23521193	33829605	23696697	24706366	17703635	28371316	26697734	17343053	16552062	29277371	22912651	23169057	23753760	13738919	23429029	23707021	15356940	26400408	20551316	12868716	15734041	26910404	22666382	24852025	14556939	10004892
24	19552910	20065909	25530768	24243671	26189802	27896046	27042361	26632037	24718566	27899424	19381910	23261221	4951672	25213170	7414556	17811378	11680540	16495750	14659990	18796081	23740808	21021518	23937711	24378444	35119893	24553385	25609980	18317057	29415897	27730114	18039065	17161354	30393280	23773657	24082245	24681588	14239529	24319504	24596745	15910296	27361648	21258215	13407243	16392700	27909561	23616359	25808948	15080638	10354588
25	20303169	20812226	26429315	25111246	27129832	28779388	27999847	27475961	25511435	28905151	19947467	24357233	4997472	26109089	7591187	18379938	11971296	17058303	15118179	19392985	24600312	21715841	24711058	25172814	36348801	25408947	26490882	18896691	30501774	28650810	18640098	17664405	31430541	24616642	24973283	25547286	14701660	25177694	25484217	16407716	28303367	22026869	13963602	17055112	28926174	24514718	26694355	15587255	10697526
26	20965957	21556479	27328987	25940154	27946538	29730117	28767750	28275774	26326827	29832604	20608190	25434100	5045337	26926922	7776452	18988479	12273126	17578248	15585003	20072291	25329548	22394396	25471829	25945597	37607367	26175537	27378542	19538081	31557430	29631947	19397490	18233340	32486385	25417019	25896794	26370563	15261586	26004162	26340905	16960696	29399942	22793271	14507573	17696127	30003979	25452495	27639828	16119776	11020192
27	21618797	22181914	28042831	26779949	28717821	30627724	29621810	29099614	27021150	30727584	21159294	26559395	5100334	27741189	7940507	19586134	12574018	18085240	15977870	20645919	26176475	23080836	26238418	26698484	38739982	26994308	28148885	20092751	32572166	30553018	19921188	18797771	33542604	26189615	26729080	27213736	15762760	26825749	27223121	17480829	30374322	23474642	15056236	18324753	31034670	26297733	28491823	16624140	11365945
28	22304110	22863097	28871927	27631193	29475400	31472212	30513787	29792998	27841423	31565689	21808755	27495294	5175229	28570096	8124646	20183788	12869091	18638409	16402836	21279989	26865167	23728607	26993557	27461507	39836183	27718852	28948135	20647796	33496053	31207922	20556571	19246199	34588124	26903083	27582577	28071738	16218884	27601723	28016740	17992326	31249217	24156951	15594763	18957696	32119045	27211296	29336686	17133761	11683168
29	22940620	23618424	29684316	28295483	30349545	32363813	31261231	30672961	28576103	32444714	22350849	28554704	5218026	29373288	8304656	20760420	13144643	19102229	16828364	21850238	27659537	24383512	27712282	28159397	40954157	28538562	29722608	21223489	34510789	32383897	21130200	19870695	35574704	27806698	28428942	28865545	16677073	28363432	28866296	18493500	32229979	24770561	16150184	19560794	33051566	28028190	30318761	17601711	12011465
30	23549912	24141184	30370756	29038422	31022469	33136409	32062921	31418528	29258225	33176390	22911901	29482908	5257819	30181924	8464205	21307581	13424887	19562295	17242255	22403219	28363620	25013639	28486755	28869299	40659592	29136967	30479812	21760515	35482540	33282819	21716029	20346717	36568980	28541377	29284879	29645649	17134512	29179388	29613739	18986602	33085353	25485156	16718932	20165393	33990845	28986990	31095674	18075292	12328312
31	24168214	24769247	31122704	29798817	31837299	33979019	32758182	32037956	29997785	34009052	23464318	30419559	5326895	30855974	8642150	21794302	13673973	19977875	17629304	23017954	29045554	25690881	29096986	29562120	41723277	29848934	31193281	22255307	36348426	34124115	22388953	20840195	37505818	29237765	30126926	30478686	17634184	29930774	30490887	19474074	34034580	26178165	17263278	20760607	34971606	29829976	31989153	18528038	12640654
32	24773564	25401251	31813460	30448466	32532936	34782399	33529840	32858417	30684787	34746172	23962301	31427725	5375886	31515196	8821409	22375626	13981810	20513775	18028929	23567931	29843491	26304303	29716977	30153580	42815922	30525800	32023127	22772811	37261050	34798729	22979475	21315277	38495965	29960056	30918480	31297458	18062903	30705434	31322798	19936017	35021348	26740343	17782284	21387732	35905816	30635983	32772636	18993923	12990912
33	25380979	26042454	32578360	31220123	33340445	35621443	34204829	33481787	31372728	35683385	24547003	32191875	5422812	32124676	8988467	22915092	14215503	20923724	18430619	24138556	30446776	26861413	30443210	30864233	43937530	31162122	32691359	23344750	38145143	35619565	23464130	21693316	39403521	30723830	31836548	32096708	18515837	31481785	31927961	20420110	35819847	27459818	18339018	21972997	36814311	31389246	33531154	19456992	13273409
34	26010731	26634664	33355461	31972822	33927963	36401547	34886012	34321019	32039082	36332659	25066948	33057009	5487571	32928994	9159842	23504862	14509262	21378159	18827991	24638792	31086852	27438044	31049686	31477467	44869570	31772540	33408582	23826027	39002770	36486953	23997214	22154321	39840766	31455130	32598820	32786901	18956194	32160903	32697366	20855586	36668652	28108528	18815039	22527855	37646785	32234296	34356119	19902793	13571110
35	26560521	27263853	33924397	32574419	34529559	37084419	35625572	34852038	32694925	37088549	25551979	33951051	5528491	33550675	9310194	24038321	14772050	21757324	19131886	25182574	31742883	28014863	31690325	32209894	45885863	32515291	34096523	24272578	39774615	37376302	24596370	22556011	40757009	32131809	33300839	33525522	19442351	32822190	33412148	21321472	37484420	28737717	19346809	23149160	38659457	32960529	35134159	20339959	13854921
36	27113501	27748509	34546641	33252223	35314919	37817973	36351242	35500185	33341383	37840310	26009230	34824445	5572414	34265645	9494709	24519035	15024138	22241979	19537894	25629501	32270899	28527112	32291546	32754804	46957445	33160811	34696242	24719505	40551904	38042093	25137337	23136959	41678518	32820313	33995537	34278409	19846481	33553115	34148893	21748689	38335101	29324109	19843478	23673422	39558191	33662735	35911448	20782944	14137793
37	27705149	28348604	35171137	33829981	35819284	38441343	36880384	36120927	33928339	38558846	26550760	35619190	5611832	34804548	9673029	24987173	15284298	22661126	19895285	26146442	32941007	28959961	32799853	33296709	47907916	33753022	35364661	25194400	39856563	38769828	25645081	23544656	42552634	33432984	34680850	34996383	20297162	34111164	34856542	22182665	39199485	29929084	20330949	24284591	40358755	34464613	36591692	21199088	14470219
38	28261884	28878496	35716422	34449597	36471185	39011217	37566635	36846409	34613088	39241344	27099236	36438149	5672085	35382493	9816624	25580135	15553468	23076894	20222456	26663759	33535659	29506747	33419469	33855509	48842589	34343731	35921396	25582200	40706984	39435431	26125044	23978443	43487307	34040774	35460016	35613183	20655680	34791784	35420222	22623397	39932851	30644993	20841884	24749350	40154079	35131156	37329563	21600214	14740891
39	28801725	29470707	36471561	35099433	37066775	39771800	38138198	37380431	35217688	39887426	27592714	37192350	5732527	36044906	9981617	26050713	15790352	23491348	20630715	27137903	34194693	30008296	33921018	34409991	49777262	34904595	36391223	26134805	41323079	40129003	26615143	24368120	44282438	34820128	36142138	36228858	21096976	35428294	36164287	22988860	40512151	31110878	21293879	25284311	41204599	35782306	38006992	22015231	14984908
40	29318291	29977325	37010276	35756215	37804458	40385221	38603896	37943172	35775173	40577620	28006229	37887048	5779828	36683105	10146422	26600127	16051075	23906364	20968022	27536777	34698119	30556959	34514168	35024351	50672442	35471278	37259173	26488630	42162968	40779215	27085533	24804535	45190782	35352273	36823509	36922617	21481397	35972264	36705817	23426401	41065056	31680565	21783227	25751885	42036589	36448661	38722526	22391393	15290493
41	29849310	30483942	37629516	36339979	38326655	41041628	39130222	38639184	36369261	41245851	28493512	38585501	5827881	37227076	10284574	27108809	16281578	24259439	21297633	28005478	35324492	30987931	35037866	35541105	51588684	36045657	37973768	27016645	42810657	40240964	27145036	25211106	46054367	35907318	37500938	37504504	21802561	36580618	37216189	23868073	41902313	32229040	22229403	26274082	43210855	37109572	39239091	22803219	15581999
42	30387086	31027725	38052229	36808117	38808683	40825464	39601363	39039373	36965977	40864957	28842457	39200049	5867862	37622947	10432110	27512563	16485051	24542686	21557417	28428566	35767102	31372165	35436740	36060673	52589180	36397042	38193384	27321479	43732165	41288851	27994403	25561552	46933750	36581556	38123745	38110043	22265630	37112575	37926654	24257562	42905440	32764189	22730765	26801910	44019149	37761473	39852888	23148410	15851169
43	30862356	31517636	38626233	37370858	39397703	41512646	40032335	39499814	37465086	41718011	29283565	40024264	5920983	38204083	10580210	28005103	16733197	24955075	21902796	28889196	36369074	31793188	35914826	36483574	53400107	36895588	39034492	27733868	44353525	42002362	28176290	25914626	47699918	37115391	38845473	38774332	22657747	37615626	38472127	24661879	43637382	33386433	23227809	27209419	44866937	38311826	40570299	23532830	16125595
44	31308720	32067801	39152184	37816096	40002490	42089247	40777901	40064620	37984655	42260384	29696517	40649511	5970162	38629236	10728873	28454845	16988289	25289191	22228840	29396751	36849037	32290232	36473063	36975175	54395336	37468090	39487801	28149260	44969620	42550001	28914536	26337527	48645123	37765978	39460021	39356783	22993177	38311075	39056266	25047426	44453575	33838991	23641324	27726360	45725257	38994323	40980804	23906177	16460461
45	31832043	32483381	39647163	38388785	40409623	42726405	41289024	40515114	38559410	42900175	30116790	40101421	6012208	39191039	10900060	28955456	17206215	25635133	22527480	29534340	37368418	32600885	36883762	37446128	55219428	38026138	40008872	28524108	45854268	43313537	29333682	26690788	49466582	38369452	40109107	39881795	23399560	38873253	39688271	25438229	45246072	34417499	24078678	28302053	46412439	39522902	41594265	24293601	16738453
46	32300744	32922425	40233180	38958659	40837029	43426751	41338876	40987568	39067153	43508370	30529930	40664858	6054254	39733508	11048911	29425658	17425455	25994025	22795711	30008484	37812154	33070712	37390943	37927030	56096178	38458612	40554344	28839641	46512488	43953327	29684316	26978541	50209054	38891836	40520050	40470627	23787547	39384751	40266028	25799375	45896394	34943450	24565211	28704681	47370808	40292119	42297245	24656060	16946806
47	32685540	33383054	39930284	39312672	40931444	43974390	42007628	41022930	39513141	44127098	30782581	41488950	6099491	40141580	11195321	29793936	17656896	26333773	23118752	30361933	38171422	33538662	37954059	38223792	57057180	39021353	40966358	29200224	47362909	44748458	30159211	27296702	50975223	39291461	41257256	40930779	24178913	39917647	40562176	26195246	46836333	35553305	25038229	29119323	48000067	40591137	42968630	25028468	17214850
48	33149736	33854383	40649061	39682264	41884989	44832710	42644785	41646923	40010749	44772154	31168692	42518407	6121828	40663401	11345110	30128428	17847981	26687785	23394679	30788213	38686299	33969071	38278978	38788410	57926031	39409903	41115081	29507498	48268621	45435640	30520357	27574694	51817745	39885925	41841756	41362572	24504207	40548150	41175637	26601065	47302353	35901687	25500172	29563434	48718843	41173004	43563661	25339684	17461307
49	33605860	34296805	41072955	40226986	41936540	45606777	43079211	42062918	40451857	45417210	31522329	43147666	6151861	40901817	11523242	30482628	18081674	26992994	23668542	31074276	38968983	34232985	38654576	39147491	58971285	39801082	41552139	29820778	49069017	46191277	30926176	27840673	52615508	40196205	42426256	41915477	24829688	40830730	41691682	26940249	48165938	36339416	25959300	30014115	49356001	41783833	44005985	25708713	17717150
50	34077752	34682164	41602164	40660022	42044488	46004342	43626850	42689544	40942331	46033304	31831668	43866442	6206483	41388901	11661581	31014210	18278952	27343816	23959110	31433732	39495685	34667523	39122902	39662743	59842769	40296624	41997096	30171788	49766730	46939015	31297645	28227346	53310589	40804401	43034452	42555267	25235695	41370470	42273549	27267232	48845222	36859548	26344847	30394970	50101106	42378864	44703699	26079619	17984818
51	34483759	35085543	42181398	41035809	42800125	46636234	44150794	43158197	40720149	46717853	32241992	44395652	6249843	41918110	11802548	31564563	18447512	27668922	24235037	31844056	39949181	35061705	39591790	39970580	61014401	40655705	42686911	30585491	50417052	47415567	31723925	28547009	53963544	41307281	43795354	43097641	25516690	41854921	42813290	27650715	49577163	37306475	26752919	30871929	50806719	42873846	45301363	26362867	18256240
52	34907974	35554619	42771163	41492684	43392524	47091722	44487802	43553129	41194067	47233898	32574231	45193415	6288698	42289346	11939198	31988214	18640661	27953859	24534615	32255695	40470064	35411588	39888553	40439093	61935910	40807034	43168729	30938377	51070007	47931612	32069678	28857098	54671789	41807529	44308766	43692672	25878399	42449952	43347765	27998533	50232750	37848006	27173755	31296707	51470205	43489940	45864800	26786331	18504950
53	35314169	36024071	43202956	41760137	43908568	47686754	44940658	44282438	41799630	47792069	33006892	45664701	6325676	42702709	12131784	32428008	18866283	28324577	24748787	32532936	40620229	35723554	40335104	40554277	62688914	41307281	43676875	31224816	51651874	48416062	31876529	29113879	55414262	42386763	44864304	44198185	26188488	42879112	43826949	28373005	50912034	38267527	27634196	31689012	52125792	44124465	46412439	27078400	18760042
54	35740823	36395165	43571560	42149803	44106035	48152774	45438273	44540460	42326206	48281785	33447249	46075430	6372978	43113438	12267307	32891078	19066565	28576854	25017769	32890890	41201365	36162598	40475291	40925513	63360299	41683783	44129730	31596473	52173184	48871551	32840773	29366531	56206759	42794859	45401412	44806381	26515284	43455713	44366690	28695671	51683468	38835900	28133681	32171227	52949884	44561523	46917952	27414018	18957883
55	36123930	36797981	44000719	42618456	44751091	48531909	45846369	44961721	42747468	48947904	33614495	46662563	6430228	43690039	12396449	33286761	19256898	28918102	25310965	33194222	41241459	36461800	40762275	41288851	64192289	42073450	44543093	31896426	52681330	49356001	33107878	29697268	56859714	43329334	46064899	45335590	26904585	43955960	44998581	29053250	52231108	39253545	28520917	32559027	53773976	45225009	47584071	27689194	19210723
56	36571796	37225574	44411449	43095008	45143390	48990030	46236036	45372451	43245082	49429721	33984838	47249695	6466268	44137629	12549992	33719235	19452300	29211862	25545972	33449126	41852288	36809619	41167739	41765403	64658309	42576330	44974886	32205014	53286893	49951032	33453444	29998535	57531099	43882240	46604639	45814775	27316599	44416715	45448804	29349637	52899860	39649228	28882251	33009520	54232098	45612043	48139609	27973756	19467504
57	36963537	37529845	44888000	43489940	45156554	49556100	46707322	45941153	43642647	49832552	34298869	47713083	6499867	44358791	12694525	34141760	19685805	29474462	25803504	33799197	42047121	37184842	41612696	42162968	65490300	42902808	45498829	32515291	53992506	50588189	33514448	30275589	58234078	44348260	47244430	46375579	27613737	44990683	45938520	29685067	53629168	40075132	29247150	33373669	55014064	46207074	48771501	28339782	19671352
58	37341013	37924589	45246072	43966492	45862167	49995791	47312885	46291326	44134996	50245915	34641995	48134344	6569130	44811647	12825168	34619095	19890029	29780797	26087691	34112290	42528938	37450633	42015526	42563166	66161685	43366195	45862167	32837769	54416399	50909401	34230920	30541192	58779085	44869570	47692019	46812637	27880091	45385615	46422970	30061604	54218933	40497282	29670802	33786996	55830257	46791574	49377064	28627346	19920625
59	37750586	38316143	45704194	44292969	46207074	50493406	47634096	46649398	44651041	50925198	35022662	48695147	6586962	45167086	12973643	34979677	20079424	30038517	26420868	34457480	42947567	37808212	42320941	42876479	66869930	43729532	46317655	33118014	54813965	51541293	34522051	30831009	59489963	45259237	48347607	47394504	28281968	45862167	46904788	30336218	54795534	41009155	30033449	34151520	56383162	47254961	49872046	28948323	20132732
60	38107415	38798171	46122822	44769521	46854763	50948894	47992168	47181240	44985417	51338561	35335942	49176965	6659604	45559385	13133005	35513700	20257557	30328146	26628658	34729090	43268778	38098405	42715873	43292474	67630833	44208717	46844232	33437676	55516944	51930959	35001076	31158556	60108690	45746320	48824159	47834195	28568595	46283428	47476123	30696800	55524843	41238826	30458414	34547955	57033484	47776272	50367027	29232134	20372620
61	38528250	39048570	46604639	45132858	47260227	51333295	48326544	47563008	45467234	51788783	35658045	49666681	6680252	45938520	13267590	35851757	20437003	30610455	26877368	35060578	43600521	38396481	43079211	43682141	68252193	44472005	47197038	33769352	56204126	52504927	34684416	31371977	60822201	46217606	49382330	48213330	28894451	46778410	47926346	31001822	56109342	41631126	30858790	34922052	57589022	48252823	50890971	29589337	20566895
62	38846599	39462086	46954813	45461969	47152279	51717696	48800463	47881587	45920090	52194247	35841997	50040550	6760778	46562513	13405554	36325526	20646107	30975543	27081028	35395445	44140262	38673159	43439915	43955960	69028893	44953822	47726247	34043214	56438453	52597078	35148800	31679063	61519914	46659930	49898374	48810994	29176385	47168076	48358139	31254098	56625387	42139272	31215618	35240776	58178787	48726742	51464939	29835419	20833813
63	39264995	39771987	47278657	45925356	47957941	52062603	49277014	48397632	46351883	52652369	36261331	50569759	6785555	46781042	13560223	36757624	20828557	31201540	27355829	35650537	44490435	38965980	43892771	44379854	69634456	45259237	47936877	34305439	56883410	53439600	35784371	31926647	62128110	47131216	50288041	49255951	29534903	47734146	48829424	31608298	57383657	42486812	31622376	35732564	58897564	49261217	52299563	30151140	21048360
64	39559692	40148337	47597236	46436135	48329177	52628673	49492911	48660920	46752081	53197375	36513795	51117399	6815400	47181240	13732161	37194790	21001621	31466205	27634572	35980336	44824811	39258988	44192920	44695800	70297942	45577815	48416062	34683478	57452112	54116251	36235615	32191124	62688914	47570907	50980489	49721971	29740816	48192267	49398127	31917825	57804918	42850150	31905248	36009430	59366217	49635086	52531256	30452407	21321284
65	39955939	40477385	47976371	46662563	48787298	53081528	49951032	49045321	47073292	53650231	36824823	51396484	6855757	47499819	13861303	37552933	21199463	31682442	27788490	36303940	45030176	39559692	44603649	45022277	70929834	45985912	48784665	34968227	58057675	54297920	35830359	32301307	63394526	47923713	51517597	50190624	30052407	48568769	49824654	32184742	58521062	43303006	32297365	36366446	60053399	50187991	52923556	30707687	21499792
66	39827602	40567441	48442391	46986407	49232255	53434335	50280142	49524505	47684121	54021467	37044251	51817745	6894612	47857891	13989318	38000610	21423771	31954615	28045272	36513795	45469867	39982781	44853773	45311894	71672306	46288694	49190129	35072404	58468404	54953507	36905536	32626976	63942166	48355506	52065236	50677707	30378827	49018992	50180093	32511162	59100296	43640014	32710130	36799295	60551014	50598721	53563346	31011958	21753382
67	40219901	40838628	48742539	47465592	49508708	53908253	50648746	49782528	48181735	54321616	37338010	52244272	6940036	48202799	14170641	38336979	21606221	32251377	28250058	36738290	45914824	40235995	45167086	45651536	72343691	46646765	49445519	35477848	58897564	55474818	36580618	32902903	64479274	48737274	52560218	51135829	30763060	49656149	50675075	32764001	59647936	43898037	33130778	37092303	61264525	51104234	53892456	31258790	21971308
68	40599036	41244092	49042688	47810499	49903640	54261059	50906768	50140600	48568769	54835028	37590474	52710292	6998225	48460821	14312171	38852230	21851177	32491828	28524672	37100374	46085962	40493340	45496196	45893761	73091430	46978509	49879944	35745516	59474165	55864484	36852415	33085165	65042710	49182231	52915657	51538660	30995252	49990525	51075273	33123833	60132386	44414082	33448376	37453636	61822696	51304333	54300553	31586337	22134800
69	41009766	41612696	49421823	48113281	50232750	54608600	51312232	50490773	49024258	55219428	37877100	53094693	7017934	48876816	14402645	39190851	21996085	32701871	28720636	37285828	46491425	40676165	45783180	46301858	73794409	47333948	50219586	35941293	59740086	56296277	37013842	33414776	65674602	49687744	53394841	52002047	31239081	50222219	51509698	33375358	60743214	44832710	33836926	37817222	62457220	51975718	54727080	31890983	22348784
70	41309914	41870718	49661415	48416062	50553962	55058823	51617646	50901502	49395494	55622259	38132755	53508055	7060356	49182231	14566137	39495122	22172904	32974982	29016272	37644721	46878459	41008967	46083329	46762612	74349947	47660425	50661910	36225479	60371978	56820221	37898311	33561937	66277532	49919437	53934582	52370650	31504685	50835680	52109995	33677752	61396169	45238174	34203515	38121680	62854785	52396979	55351072	32098773	22627527
71	41712745	42218258	49916805	48834690	50664543	55498514	51915162	51104234	49750933	56083014	38399109	53918785	7126803	49648251	14712547	39985596	22402280	33211867	29172819	37952370	47202303	41033462	46367680	46838966	74971307	47918447	51041045	36472124	60785340	57165128	38103848	33902060	66862031	50382825	54424298	52784013	31856445	51191119	52373283	33939413	61870088	45625207	34496148	38468936	63439285	52849835	55832890	32354428	22764739
72	42094513	42436788	50359129	49155902	51212182	55748638	52191614	51467572	50180093	56443718	38758753	54224199	7159276	49832552	14888990	40362509	22583791	33370853	29372913	38111356	47536679	41296750	46807371	47297087	75613730	48255456	51314865	36661331	61209234	57583756	38534445	34019188	67557112	50856743	54932444	53178945	32139129	51612380	52668166	34329090	62538840	46062266	34864051	38782028	64058012	53297425	56438453	32587746	22990925
73	42460483	42910706	50704036	49471848	51077905	56075115	52499662	51838808	50517102	56875511	38898218	54650726	7187245	50269611	14993167	40777151	22724758	33731811	29624626	38342610	47886853	41496849	47102254	47420833	76069219	48534542	51654507	37008023	61704216	57883905	38757251	34272027	67946779	51091070	55411629	53484359	32411678	51912529	53189477	34549456	63062783	46465097	35138101	39167388	64703068	53597573	56717538	32894081	23172999
74	42742202	43150298	51006818	49682478	51578153	56533236	52810342	52167918	50880439	57180925	39179401	55006165	7227038	50493406	15102412	40930779	22921474	33952553	29909000	38719147	48165938	41886515	47254961	47826296	76814325	48850487	51894099	37236461	62172869	58020815	39119335	34557340	68533911	51530761	55851320	53908253	32748422	52281132	53531751	34823694	63634118	46770511	35537726	39415910	65492933	54176807	57157229	33203607	23359766
75	43066046	43547864	51296435	49990525	51744024	56554299	53134186	52510193	51275372	57523200	39480856	55453755	7257446	50825149	15256518	41283585	23100169	34192440	30038704	38897655	48392366	42070817	47573540	48034294	77227687	49163800	52494396	37482731	62501979	58881767	38656266	34740916	69010463	52015211	56330505	54187339	33010271	52670799	53908253	35096993	64160695	47149646	35848379	39746084	65779917	54424298	57897069	33449877	23560611
76	43471510	43834848	51643975	50359129	52199513	57175660	53718686	52868265	51533394	57960258	39731631	55824991	7314509	51046311	15414191	41791731	23289940	34419939	30316133	39095497	48721476	42339371	47931612	48223862	77909603	49453417	52770848	37797513	62875849	59192447	39644723	34956590	69621292	52194247	56659615	54903483	33207549	52999909	54432197	35384183	64526665	47523515	36200702	40115864	66432872	54950874	58170889	33659732	23793741
77	43792722	44150794	52065236	50732998	52583914	57504770	53866127	53147350	52028376	58302533	39952560	56085647	7341726	51380687	15550465	42155069	23442356	34634675	30512473	39336323	49024258	42607925	48152774	48642490	78417749	49743034	53076263	37877100	63360299	59495228	39878604	35168321	70105742	52581281	57267810	55364237	33539600	53510688	54866622	35597604	64971622	47892118	36538572	40493527	66998941	55343174	58568454	33967381	23964366
78	44056010	44387753	52291664	51112133	52568116	57873373	54195237	53439600	52365385	58736958	40205399	56670146	7386776	51641342	15642253	42515774	23590268	34898025	30738846	39630270	49382330	42810657	48455555	49005827	78928529	50114271	53442233	38160723	63863179	60087627	40191134	35324305	70624420	53047301	57560060	55643322	33790375	53795039	55061456	35904127	65519262	48152774	36868183	40800426	67475493	55735473	59110828	34257011	24173094
79	44395652	44724762	52489130	51422813	52965682	58213015	54498019	53750280	52699761	59087132	40426329	56962396	7450783	51909896	15844787	42960731	23804440	35046313	30901962	39881795	49582429	42958098	48576668	49090080	79423510	50259079	53613371	38341671	64189657	60556280	40335292	35565506	71108870	53473828	58068206	55903978	34121863	54245262	55648588	36205582	66101129	48618794	37267996	41073538	67883590	56004027	59524190	34466115	24328514
80	44745825	45027543	52794544	51791416	53231603	58484202	54848192	54089922	53081528	59366217	40582124	57309937	7469554	52204779	15949902	43271411	23948035	35305159	31050625	40067060	50027386	43237184	48855753	49329672	80115958	50546063	53963544	38649884	64471375	60759012	40472658	35732940	71680205	53863494	58692199	56288378	34296241	54566474	56048786	36473626	66646135	48968967	37555185	41144043	68368040	56443718	59966514	34811681	24519786
81	45045973	45367185	53084161	51930959	53544916	58910729	54945609	54245262	53344817	59687429	40517417	57462644	7509535	52389081	16133854	43858544	24115656	35518955	31353206	40340172	50130068	43550496	49105877	49740401	80563548	50854110	54426931	38798546	64879472	61143412	40662225	35844624	72130428	54187339	59079233	56572730	34515106	54679688	56272581	36690613	67212205	49356001	37836180	41412597	68865655	56828119	60511521	35023225	24708055
82	45443538	45572550	53307956	52246905	53934582	59258269	55335275	54661257	53802938	60069197	40928146	57807551	7537691	52802443	16224140	44011251	24273517	35723930	31474089	40461993	50409153	43761127	49498176	49777262	81098023	51199018	54550676	39092869	65303366	61706849	40978171	36123743	72699130	54505917	59334623	56965029	34843966	55340541	56783360	36866869	67572910	49553467	38194322	41810162	69463319	57188824	60885390	35288641	24883560
83	45741054	45783180	53700256	52586547	54666523	59482064	55585399	55016697	54108352	60345649	41046626	58081371	7572229	53047301	16396266	44429879	24426121	35955371	31622188	40736982	50796187	43950695	49729870	50198523	81866825	51383320	54871888	39251668	65758854	62006998	41186169	36278036	73125657	54740244	59848035	57544263	35066585	55527476	57001889	37286766	68123182	49771996	38409433	42120842	70053084	57507403	61159210	35491550	25094541
84	46075430	46222871	53981974	52720824	54750775	59700593	55843421	55319478	54498019	60716885	41344142	58523695	7612773	53297425	16509828	44856406	24621147	36155277	31882911	40958849	51041045	44190287	50058980	50351230	82290719	51696633	55356338	39511077	66177482	62549371	41388901	36517361	73636436	55174669	60261397	57868107	35329560	55796030	57528466	37502627	68639227	50311737	38779213	42523673	70616521	58005017	61543610	35750772	25308900
85	46341351	46462464	54255794	53142085	55095683	60090260	56172532	55611728	54871888	61040730	41499482	58802780	7651065	53734483	16639345	45143390	24844704	36354620	32004732	41188226	51299067	44348260	50272244	50696138	83014761	51925693	55635424	39696717	66751450	62665218	41686416	36657953	74144582	55406363	60640532	58257774	35560251	56304176	57757526	37755279	69097348	50630316	39085361	42829087	71085174	58239344	61941176	35986718	25490599
86	46712587	46778410	54445361	53434335	55358971	60416737	56414757	55793397	55085151	61348777	41752238	59184548	7691046	53855596	16764920	45659435	25009322	36558281	32259824	41392074	51370155	44556257	50398622	50859376	83528173	52125792	55732840	39857957	66872563	63202326	41881249	36877380	74621134	55661753	61106552	58499999	35826229	56525338	58255141	37936603	69463319	50998919	39379871	42997591	71564358	58565821	62509878	36215906	25620679
87	46991673	47018002	54637562	53694990	55532741	60708987	56728070	56080381	55406363	61741076	41999729	59281965	7723707	54221566	16894436	46012241	25150289	36808680	32415432	41391533	51751923	44766888	50698770	51196385	83965231	52360119	55996129	40028205	67209572	63589359	42136639	37056264	75092420	56098811	61619964	58873868	36061049	56922903	58299900	38286110	70095210	51212182	39722245	43374093	72225212	58979184	62757369	36479632	25809136
88	47307619	47310252	54819230	54003037	55880282	60864327	57009788	56388428	55714410	61991200	42155069	59726922	7770633	54395336	17043287	46488793	25347568	36964100	32653630	41552139	52081033	44972253	50888338	51285903	84407555	52628673	56380529	40356502	67746680	64042215	42389396	37203049	75750640	56425288	61904315	59210877	36483011	57341531	58686934	38422197	70484877	51567621	40070251	43653179	72556955	59397812	63236553	36738854	25967184
89	47565641	47534047	55095683	54126782	56127773	61240829	57196723	56577995	56098811	62233425	42539470	60237701	7819249	54658625	17149153	46754714	25439543	37128530	32837582	41820693	52270601	45206579	51170056	51449142	84984157	52931454	56591160	40508356	67928349	64358161	42655317	37328061	76090282	56643817	62325576	59495228	36556216	57552162	59295129	38749368	71093072	51833542	40293621	43969125	73051936	59682163	63626220	36986437	26193556
90	47894751	47807866	55424793	54492753	56364732	61461991	57510036	56867612	56391061	62538840	42757999	60358814	7852473	54903483	17347182	47178608	25668544	37369169	32968788	41997096	52633939	45348755	51454408	51862504	85555492	53160515	56886043	40163917	68368040	64423983	42879112	37423603	76624757	57062446	62741572	59834870	36922430	57881272	59513659	39020602	71488005	52220576	40548713	44208717	73465299	59932287	63844749	37160816	26339404
91	48176470	48108015	55645955	54690219	56672779	61835860	57746995	57186191	56683311	62878481	42902808	60593140	7891516	55103582	17436718	47636729	25820210	37601361	33185400	42205094	52926188	45622574	51665038	51907263	86018879	53408006	57080876	40986254	68731378	65119064	43073945	37660112	77011791	57452112	63254984	60171879	37071092	58194585	60000742	39209622	71601219	52396979	40699086	44416715	73899724	60264030	64418717	37410089	26511342
92	48371303	48342341	55927674	55024595	56801790	62162338	57973423	57381024	56991358	63194427	43147666	60866960	7922112	55358971	17594953	47947409	25901299	37796387	33330309	42334105	53018339	45804243	51878301	52286398	86511228	53673927	57554795	40936045	69192132	65548224	43434650	37913703	77383027	57765425	63644650	60403573	37252041	58439443	60100791	39451386	72449007	52807709	41001867	44798482	74547413	60656329	64668841	37627264	26708245
93	48745172	48521377	56162000	55279985	57223051	62315045	58328862	57857576	57307304	63470880	43376726	61193437	7954772	55490615	17744555	48305481	26128047	37982215	33545232	42539470	53281627	45935887	52104729	52399612	86995678	53866127	57752261	40738671	69676582	65790449	43555762	38152839	77783225	58084004	63981659	60845897	37630455	58887033	60587874	39675319	72828142	53052567	41323079	45098631	75008168	60880124	65198050	37889864	26916223
94	49084814	48903145	56404225	55456388	57133533	62625725	58418380	57965524	57599554	63786826	43603154	61440928	7995692	55774966	17848544	48668819	26235790	38069123	33750581	42755366	53510688	46051734	52360119	52760317	87369547	54060960	57997119	41246725	69916174	66014244	43958593	38139137	78309801	58534227	64300238	61064426	37800516	59237206	60835365	39913330	73502159	53381677	41623227	45348755	75571604	61211867	65621944	38050164	26961084
95	49340203	49150636	56693842	55772334	57249380	63036454	58681668	58157724	57944461	64181758	43782190	61843759	8039615	56069849	17984255	49132206	26385016	38375646	33953303	42947567	53716053	46346617	52615508	52989378	87838200	54308451	58434177	41214504	70363764	66535554	44053377	38266401	78794252	58715895	64660942	61546243	38108165	59403078	61169741	38935055	73783878	53647598	41910211	45664701	75966537	61567306	66080066	38142328	27187645
96	49627188	49427089	56920270	56011926	57538997	63210225	58942323	58542125	58210382	64373958	44042845	62038592	8077344	56064583	18091247	49390228	26532928	38495965	34140634	43152931	54076758	46480894	52747152	53099959	88370042	54579638	58594783	41828592	70684976	66883095	44187654	38580996	79097033	58868603	65132228	61714748	38290428	59861199	61612065	39232570	74286758	54042530	42152436	46070164	76466784	61917480	66453935	38284233	27319039
97	49903640	49737769	57072977	56351568	57631148	63460348	59052904	58900197	58415747	64663575	44058643	62288716	8107565	56427921	18238033	49740401	26668827	38671845	34250817	43437283	54287388	46688892	52952517	53352715	88859759	54742877	58734326	41965502	70750798	67212205	44366690	38648194	79713127	59281965	65643007	62004365	38569358	60142917	61980669	39588009	74605337	54290021	42507875	46196543	76890678	62072820	66722489	38472502	27508621
98	50190624	49995791	57344164	56583261	58505265	63765763	59321458	59045006	58668503	65071672	44356158	62802128	8118639	56667513	18427615	50174827	26878869	38896529	34474186	43553129	54563841	46820536	53052567	53505422	89296817	54974570	59121359	42155069	71201021	67530783	44651041	38831207	80021174	59584746	65893131	62462486	38767763	60469395	62170236	39956613	75029231	54666523	42752733	46375579	77222421	62454587	67141117	38696247	27640766
99	50414419	50169561	57620617	56801790	58131396	64002722	59608442	59102929	59084499	65340226	44493068	62975898	8172511	57033484	18506827	50575025	26999939	39098875	34628668	43674242	54577005	47031166	53310589	53666028	89823393	55224694	59418875	42378864	71543295	68062626	44903798	38992446	80513523	59742719	66372315	62844254	39002207	60801138	62544105	40183041	75550541	54908748	43092375	46686259	77796389	62765267	67533416	38916801	27794497
100	50685606	50474975	57881272	57123002	58623745	64139632	59819073	59566316	59308294	65482401	44827444	63154934	8206110	57120369	18669380	50935730	27110310	39233648	34836646	44003352	54993001	47349745	53581776	53992506	90394729	55487982	59555785	42621089	72001417	68541810	45090732	39066027	80971645	60214005	66730387	63070682	39213939	61143412	63007493	40409469	76058687	55264187	43387258	47028533	78125500	63097011	67804603	39121400	28004540
101	50917300	50801453	57976056	57159862	59084499	64545096	60090260	59640037	59700593	65774651	44959088	63362932	8255101	57273076	18767925	51378054	27269485	39380246	34964098	44213983	55103582	47439263	53884557	54082023	90821255	55493248	59908591	42768531	72180453	68683986	45303996	39265182	81377109	60379877	67054232	63231288	39435056	61288221	63073315	40662225	76482581	55506413	43524168	47391871	78810049	63528803	68165308	39344394	28199002
102	51204284	50909401	58244610	57444213	59181915	64639879	60408838	59913857	59842769	66016876	45161820	63541968	8272746	57510036	18881300	51654507	27426031	39545427	35135473	44219248	55451122	47652526	53926683	54371640	91158264	55727575	60116588	43008123	72699130	68844591	45583081	39353592	81793104	60869593	67412304	63373463	39624075	61522547	63436652	40941311	76838020	55672284	43911201	47534047	79168121	63723636	68531279	39208874	28299425
103	51528128	51098968	58410481	57733830	59463634	64861041	60493091	60361446	60190309	66282798	45267135	63855281	8316481	57820716	19050985	52086299	27600785	39719054	35351522	44564156	55427426	47681488	54129415	54342679	91729600	56030356	60366712	43181893	72949254	68907781	45846369	39617130	82169606	61003870	67801970	63699941	39890430	61967504	63749965	41186169	77285610	56009293	44082339	47807866	79497231	63921103	69018362	39382645	28489946
104	51846707	51493901	58642175	58028713	59840136	65184886	60601039	60321953	60590507	66698793	45575183	64102771	8335815	57920765	19155537	52473333	27709654	39888740	35456825	44782685	55824991	47902650	54342679	54700751	92177190	56298910	60637899	43366195	73241504	69731873	45999077	39753029	82683018	61298752	68131080	64321301	40066497	62170236	64205454	41365205	77704239	56414757	44535194	48073787	80015909	64229150	69260587	39580111	28661509
105	52031009	51725594	58897564	58323596	59974413	65424478	60982807	60727417	60911719	66967347	45648903	64339731	8387809	58191952	19293876	52705026	27919133	40097093	35648284	44924861	55943471	48194900	54526981	54753408	92690601	56438453	60787973	43539965	73660132	70095210	46178112	39848759	83070052	61556775	68489152	64555627	40303945	62509878	64389756	41610063	78035982	56543768	44719496	48437125	80366082	64592487	69542305	39835500	28785582
106	52512826	51891466	59055537	58542125	59521557	65711462	61111818	60856428	61096020	67125320	45817408	64679373	8420282	58357823	19395050	53210540	28087130	40276164	35835051	45095998	56090912	48273886	54758674	55145708	93140824	56572730	61038097	43716368	73797042	70334803	46378211	40036840	83530806	61867455	68960438	65013749	40235698	62788963	64518767	41844389	78483572	56720171	45122327	48618794	80571447	64753093	70003059	40093523	28919979
107	52715558	52125792	59274066	58765920	60503622	65940523	61314550	61175007	61414599	67246432	46122822	64826814	8452380	58542125	19562295	53576510	28249120	40434025	35940167	45409311	56380529	48402898	54792902	55198365	93622642	56809689	61143412	43977023	74392073	70761329	46786308	40131068	83809891	62209729	69310612	65003217	40512151	63133871	65055875	42112943	78775821	57030851	45422475	48929474	81111188	65142760	70337435	40317318	29104306
108	52926188	52273234	59405710	58863337	60506255	66135356	61583104	61446194	61680520	67612403	46228137	65195417	8479973	58913361	19692375	53842431	28365122	40591134	36153963	45530424	56641185	48660920	55132543	55332642	94054434	56975561	61448827	44106035	74550046	71219451	46836333	40388225	84291709	62365069	69684481	65371820	40783338	63331337	65171721	42313042	79365587	57315202	45525158	49095345	81698320	65511363	70577028	40512151	29312284
109	53173679	52549686	59645303	59081866	60806403	66343354	61893784	61654191	62028061	67830932	46470362	65521895	8544731	58910729	19791859	54300553	28492574	40740360	36353494	45598878	56733335	48853120	55227327	55616994	94504657	57162495	61693685	44245577	74942346	71643345	46989040	40427267	84678742	62630991	70047818	65748323	40967640	63692042	65587717	42571064	79736823	57607452	45901660	49319140	82077455	65816777	70924568	40749110	29431665
110	53479094	52818240	59871730	59287231	60985439	66582946	62078085	61872721	62275551	68133713	46680993	65706196	8571573	59231940	19880081	54540145	28668454	40897470	36542701	45959583	56899207	48947904	55514311	55964534	94860096	57359961	62072820	44377221	75392568	71727597	47089090	40288356	85036814	62886380	70442751	65829942	41199333	63929001	65874701	42821188	79986947	57765425	46130721	49606125	82488185	66124825	71264210	40917615	29554987
111	53797672	53052567	60006007	59497861	61211867	66914689	62320310	62006998	62575700	68368040	46828434	65653539	8594848	59363584	20038692	55100949	28813550	41075978	36662082	45985912	57188824	49063751	55706512	55951370	95305053	57475808	62288716	44608915	75798032	72017214	47294454	40793293	85381722	63123339	70779760	66109027	41417862	64131733	65964219	42989693	80563548	58091902	46462464	49906273	82783067	66277532	71443246	41130878	29788681
112	53929316	53321121	60242967	59650568	61375106	67054232	62359804	62280817	62678382	68705049	46949547	66085331	8623380	59618974	20137425	55293149	28909092	41190478	36778647	46096493	57517934	49171699	55767068	56114608	95636796	57670641	62475651	44922228	75961271	72309464	47573540	40840032	85818780	63410324	71166793	66414442	41704846	64426616	66322291	43263512	81050631	58465772	46867927	50048449	83446554	66388113	71922430	41317813	29910502
113	54163643	53442233	60306156	60008640	61619964	67275394	62820558	62573067	63060150	68841959	47141747	66324924	8652849	59792744	20368303	55746005	29026596	41130878	36955841	46288694	57765425	49337571	56083014	56343669	96050159	57904968	62462486	44945924	76216660	72872901	47802601	40997892	86321660	63718371	71551194	66854133	41815427	64692537	66553984	43432017	81200705	58660605	47157544	50411786	83622957	66785678	72212047	41502114	30025377
114	54482222	53721319	60498356	60163980	61814797	67562378	62804761	62778432	63194427	69113145	47381339	66664565	8698086	60079728	20421799	55961901	29191214	41346774	37087610	46546716	57728565	49471848	56172532	56406858	96471420	58099801	62849520	45132858	76595795	72975583	48121179	40825464	86619176	63894774	71877671	66996308	42028691	64795219	66935752	43682141	81574575	58839641	47220734	50509203	84054749	66890993	72606979	41757504	30220966
115	54729712	54016201	60798505	60316687	61722646	67672959	63252351	62854785	63544600	69513343	47560375	66672464	8732437	60221904	20546060	56433187	29396564	41533709	37314734	46549349	58128763	49621922	56398959	56796525	97116476	58226179	63049619	45398779	76938070	73452135	48229127	40975538	86800845	64276542	72080403	67249065	42249853	65161190	67222736	43882240	82116948	59205611	47607767	51027881	84526035	67325419	72822876	41997096	30306560
116	54866622	54203136	60911719	60569444	61954340	67973108	63160200	63239186	63834217	69745037	47655159	67014739	8769602	60474660	20690030	56785993	29488352	41610063	37514265	46888991	58363089	49814122	56593793	56859714	97392928	58397317	63247085	45567284	77322471	73920787	48300215	41199333	87308991	64474008	72427944	67628200	42586862	65458706	67407038	44056010	82293351	59439938	47886853	51309599	85107902	67607137	73020342	42160335	30423501
117	55124645	54411134	61085489	60782708	62054389	68178472	63481411	63199693	63929001	69966199	47826296	67306989	8791939	60514154	20815417	57117736	29625377	41862819	37569826	46928484	58544758	49829919	56725437	57120369	97795759	58473670	63499842	45672599	77433052	74118254	48531909	41109815	87732885	64510868	72596448	67654529	42700076	65564021	67615036	44364057	82977901	59758517	48023763	51383320	85265875	67873058	73668031	42423623	30567471
118	55374768	54592803	61335613	61130248	62507245	68352243	63505107	63547233	64221251	70105742	48042193	67380709	8819720	60809036	20939678	57423150	29695579	42004995	37787001	47168076	58684301	50116904	56975561	57091407	97995858	58697465	63684143	45978013	77893806	74352580	48650388	41294117	87719721	64940028	73331022	68128448	43000224	66032674	68078423	44548359	83235923	59766415	48445024	51736126	85810881	68265357	73773346	42602659	30623032
119	55627525	54856091	61467257	61327714	62699445	68636594	63805256	63828952	64568791	70374296	48221229	67744047	8850691	61124982	21133015	57870740	29931712	42241954	37943172	47365542	58892298	50327534	57120369	57357328	98582991	58794882	63815787	46104392	78096538	74731715	49011093	41420495	88449029	65266505	73578513	68389103	43168729	66338088	68260092	44761622	83741436	60192942	48618794	51973085	85924095	68402267	74313087	42836986	30850719
120	55896079	55061456	61756874	61525180	63112808	68815630	64084341	63984292	64816282	70735001	48389733	67928349	8882976	61306651	21215042	58073472	30009235	42291979	38081511	47655159	59047638	50422318	57320468	57425783	98914734	59018677	63989558	46220239	78623114	74902852	49034789	41444191	88891353	65387618	73999774	68568139	43289841	66361784	68475988	44903798	84009990	60506255	48913677	52041540	86384850	68552342	74273594	43092375	31050250
[truncated: 49 more columns]

## Sheet: Source_Data_Figure3c
Minutes	A1	B1	C1	D1	E1	F1	G1	H1	A2	B2	C2	D2	E2	F2	G2	H2	A3	B3	C3	D3	E3	F3	G3	H3	A4	B4	C4	D4	E4	F4	G4	H4	A5	B5	C5	D5	E5	F5	G5	H5	A6	B6	C6	D6	E6	F6	G6	H6	A7
1	18661121	13210715	21945405	12617566	12798514	12047504	21251270	9513855	22837945	13319209	24467416	10465522	7826006	13811561	15093589	17512551	26945693	9801420	12042436	8586026	14468905	12127467	14853702	13024887	21892659	9255760	29616742	6130275	11474251	10507943	11422069	12355153	24185670	9407238	12440184	7407799	8502873	8175702	12363037	10588093	15192886	8134407	36635803	6440927	40214635	14373739	10828357	6832106	3243739
2	22425556	16337514	25588957	15696500	15951216	14915082	24615704	11748301	25424151	16882236	28237294	13118364	8265425	17461495	17633621	21785292	29302711	12833052	14750276	10994476	17992889	15539578	17818135	16752156	25400876	12197856	32946451	7877813	14978526	13637933	14656236	16371301	27466200	13098655	15409123	10157872	11565852	10933096	15846664	14059520	18833059	11511980	39872410	8882789	43123970	17166422	14354217	9141635	3532430
3	26222651	18256803	29129834	18077920	19095847	17833152	27751325	14027797	29018525	20479988	31890795	15762197	8690766	21025648	19984633	26011670	31576013	15949902	17376840	13355624	21416451	18956757	21276047	20507205	28906652	15124561	36023132	9615216	18411660	16716304	17915555	20441133	30601821	16697533	18369614	12932911	14615128	13680167	19447607	17564170	22422177	14835119	41525810	11257639	46085962	19984820	17790167	11515359	3938437
4	29972444	21211288	32631481	21000870	22178160	20752348	31035421	16226768	32524489	24045830	35357904	18426864	9083446	24575910	22435692	30394782	33740258	19054739	19957979	15797110	24899702	22407160	24754606	24166712	32439834	18040379	38959973	11384153	21946906	19874450	21181068	24404160	33667428	20326444	21327290	15647884	17748309	16466468	22877175	21137332	25942219	18185287	44382487	13755249	48621427	22710305	21235690	13912359	4362652
5	33727681	24200499	36065554	24001719	25314907	23647143	34211774	18558446	36138571	27596655	38834023	21060185	9400481	28172536	24794587	34480756	35849317	22153946	22630155	18178530	28295483	25763711	28172536	27924389	35859078	20989608	40367342	13162100	25321101	23003313	24412419	28425938	36712387	23939213	24094633	18417667	20794019	19202651	26417301	24648740	29389806	21561547	47544578	16171958	51256941	25577131	24666760	16334699	4798692
6	37470154	27154984	39463775	27026781	28493888	26656626	37367292	20834751	39646975	31105623	40735946	23723727	9753179	31717543	27090414	38544205	37870530	25315095	24990176	20588857	31724488	29156488	31595722	31503183	39057580	23901109	43611053	14963322	28737530	26147944	27603976	32249876	39729378	27425280	26959958	21228933	23915374	21947657	29948981	28104962	32895770	24852588	50567126	18669568	53647598	28294545	28136309	18740145	5246369
7	39553782	29960807	41496849	29896799	31507876	29517822	40468563	23002375	42099779	34378456	44666838	26483562	10119393	35140916	29377981	41217763	39621823	28201067	27452873	22967837	34959781	32443588	34886388	34908725	41544241	26767185	46838966	16763793	31983521	29197408	30676528	35931907	41923376	30789151	29720168	23848551	26858034	24691912	33211491	31412334	35936788	28141940	53442233	21053616	56133038	30998255	31490607	21081396	5684474
8	43189792	32790655	44911696	32747671	34568602	32433639	42112943	25251838	45604144	37737447	48171204	28974226	10419534	38553403	31573573	45253971	40938678	31114633	29976574	25378727	38238245	35638148	38119052	38277476	44924861	29477465	48782033	18488432	35222944	32116605	33679816	39634962	45043340	34157339	32521298	26603318	29819464	27339123	36561096	34779771	39124028	31208861	56219923	23475580	58431544	33675124	34660578	23409508	6118074
9	46667828	35585028	48337076	35561564	37362036	35185590	45382982	27405008	48945271	40656959	51378054	31608110	10719675	41288851	33769727	49290179	42842251	34004922	32241241	27730114	40477923	38663023	40591137	41238826	48176470	32227726	51486002	20292657	38306383	34944764	36592819	42584229	47723614	37470905	35211118	29165686	32712758	29977888	39600612	37613561	42055020	34297931	58657972	25921759	60856428	36165413	37722994	25546348	6555052
10	50480241	38319710	51562356	38406430	40290993	37942797	48595098	29418338	52420675	43876974	54621764	34195631	11009868	44614181	35836553	53394841	44608915	36901031	34617781	30015241	43650546	41409964	43884872	44595751	51262207	34901216	54258427	22042449	40812299	37826607	39396201	46212340	50596088	40520557	37728249	31814399	35397885	32493517	42452585	40649698	45167086	37351900	61153944	28214207	63399792	38745989	40560351	27735557	6978328
11	53837165	40583239	54869255	40725414	42497344	40240964	51559723	31558556	55514311	47152279	57733830	36619848	11276034	48018497	38035711	57220419	46351883	39610748	36887141	32336971	47060128	44556257	47075925	47923713	54374273	37703097	56778094	23672483	44106035	40584377	42102412	49585061	53376411	43342499	40252514	34245186	38237119	34937819	45751586	43429384	48455555	40199205	63428754	30445087	65300733	40757009	43413587	29829976	7402918
12	57191457	43334600	57678540	43384625	45351388	42860681	54384805	33582773	58689567	50274876	60545748	39027547	11569793	51046311	39986535	60835365	48134344	42015526	39096247	34462549	50137967	47578806	50090575	51120032	57354696	40218539	59281965	25475207	47247062	43071312	44811647	52939353	55888180	46507223	42449952	36688549	40625365	37422289	48824159	46478261	51291169	42744835	65727259	32679158	67193775	43342499	46301858	31957430	7815870
13	60229802	45951685	60719518	46067531	48044826	45506728	57046648	35649411	61659457	53178945	63418222	41083486	11836523	54303186	41702214	64323933	49782528	44885368	40907083	36609524	52970947	50382825	53007808	54158377	60119221	42573697	61559408	27088536	50206422	45727890	47607767	56127773	58476303	49413924	45038075	39123277	43316170	39814033	51938858	49311242	54392704	45619942	68025765	34798729	68944641	45788446	49245420	34082820	8223942
14	63273414	48552972	63434019	48608262	50833047	48100116	59708492	37600047	64537197	56327872	66219608	43505738	12096307	57154596	43792722	67667693	51283270	47457693	43208222	38717458	55851320	53444866	55888180	57323101	62783698	45056505	64031684	28732837	52889328	48526643	50369660	59339888	61188171	52481231	47391871	41183536	46067531	41875984	54900850	52175817	57012421	48563503	69903010	36892021	70766595	48055357	51936225	35972076	8632389
15	66148521	51056842	66203811	51175322	53392208	50498671	62291349	39587848	67346482	59237206	68707682	45880597	12367167	60113956	45856901	70982491	53097326	50153764	45422475	40435797	58723794	56227822	58486835	60287726	65600881	47594603	66209077	30323454	55664385	51183221	53155249	62417727	63523537	55322111	49835185	43474143	48742539	44250843	58062941	55032494	59855933	51167423	71911899	38996764	72564853	50301205	54684953	38003989	9019251
16	69018362	53494891	68849857	53594940	55814460	53010441	64866307	41246725	70268980	62075452	71393221	48097483	12624323	62838988	47847360	74344681	54458526	52757684	47541945	42552634	61372473	58876501	61388270	63057517	68318015	49982627	68460191	31982020	58318330	53768711	55819725	65371820	66106394	58131396	52160020	45825306	51391218	46670461	60861694	57768058	62475651	54003037	73904990	40627998	74049799	52731355	57417885	39898689	9390344
17	71717065	55788131	71443246	56130405	58376254	55445856	67291191	43279310	72941355	64737296	74039267	50448647	12883357	65561388	49898374	77404090	56022457	55240491	49569264	44553624	63881609	61591002	64039582	65951054	70842949	52418042	70663913	33494176	60998604	56248885	58284103	68497051	68241662	60832732	54537512	48060623	53824001	48845222	63836850	60450964	64982154	56451617	75790134	42613191	75748007	54890318	60084994	41396799	9746422
18	74431567	58218281	73997141	58336760	60848530	57904968	69634456	45222376	75363607	67393874	76366735	52681330	13138449	68523380	51778252	80479296	57425783	57689071	51686101	46486160	66493428	64302870	66506592	68678720	73436337	54777104	72783383	35030921	63510373	58755389	60719518	71303703	70598091	63497209	56628020	50367027	56617489	51162158	66661932	63191794	67688756	58947589	77820085	44698433	77240851	57165128	62591497	43297740	10085043
19	77146068	60508888	76274584	60706354	63328704	60285093	72190984	47247062	77717403	70153134	78902200	54777104	13397107	71124667	53610738	83509743	58929159	60285093	53594940	48526643	68889350	66743552	68905148	71330032	75755906	57207254	74916017	36546080	66030041	61214500	63457715	74005040	72730725	66066901	59076600	52486497	58976551	53313222	69663418	65735158	70200526	61383005	79505130	46702056	78796884	59250370	65071672	45135491	10426104
20	79541990	62644155	78781087	62939038	65582451	62365069	74676425	49184863	80258134	72707029	81090124	56925536	13647131	73531121	55651221	86208447	60345649	62444056	55561703	50338066	71316867	69047323	71264210	74015571	78267675	59503127	76951234	38061051	68594468	63486677	65869435	76719541	74797537	68752441	60977541	54742877	61422498	55477451	72296299	68375939	72454272	64102771	81232300	48605629	80073832	61098653	67349115	46989040	10753274
21	81832597	64934762	81148048	65105899	68099486	64829447	76777464	50980489	82593500	75002902	83430756	59039740	13893213	75977068	57510036	89080921	61893784	64784688	57467909	52265335	73652234	71582788	73515324	76787996	80345019	61535712	78954857	39497374	70840316	65935257	68357508	79497231	77114473	71082541	63305008	56849182	63905305	57760159	74829132	71137831	74805436	66348620	83070052	50530266	81643030	63307641	69805593	48818893	11070872
22	84149533	67009473	83467617	67306989	70145235	66977878	79176019	52802443	84897271	77388293	85423848	60882757	14128220	78257144	59205611	91724334	63344501	66930486	59345154	54100454	75966537	73789143	76063953	79139159	82801498	63786826	80929519	40762275	73099328	68465456	70774494	81745712	78954857	73488995	65337593	58958120	66211710	59842769	77493608	73557450	77074980	68870920	84797222	52370650	82617196	65203316	72248908	50546063	11391098
23	86387483	68957805	85692402	69515976	72538525	69063121	81548246	54787636	87137854	79926391	87472230	63010125	14389881	80534586	61430396	94617871	64734663	69194765	61130248	55824991	78286105	76221926	77941198	81656194	84931499	66006345	82748840	42123475	75116116	70953530	73215175	84470745	80882127	75911246	67233268	61109185	68528646	61704216	80002744	75929676	79286600	71143097	86419077	54237364	84104774	67041067	74270961	52425941	11660831
24	88643862	71343196	87888225	71369525	74515819	71340563	83794094	56504275	89265222	81916849	89760204	64737296	14615691	82672486	63131238	97008528	65914194	71316867	62983797	57583756	80313424	78415117	79965884	84320670	87185246	68078423	84768260	43842746	77356698	73015076	75703248	87129955	83112178	78199220	69484382	62889013	71095705	63889508	82435527	78423015	81500854	73349452	88201538	56056685	85534429	69020995	76637921	54313717	11965664
25	90823888	73199378	89965569	73499526	76803793	73475830	85976753	58368355	91345199	84307506	91790156	66843601	14836058	85063143	65171721	99757256	67475493	73436337	64763625	59181915	82419730	80782077	82101151	86266370	89407398	69992528	86587582	45135491	79718393	75379404	78122867	89394233	84865677	80426638	71532764	65034812	72996646	65735158	84586591	80668863	83562400	75468922	89762837	57994486	86448039	70911404	79015414	55735473	12245346
26	92953890	75071357	91848079	75484719	79044375	75342544	87990908	60219271	93269835	86274269	93469934	68578670	15084767	87100993	67009473	102000000	68744542	75339911	66577680	60977541	84141634	82912079	83833587	88562243	91682208	72059340	88325284	46617804	81608802	77435685	80123857	92032381	86937755	82464489	73483729	67064763	75313582	67717718	86787681	83009495	85526530	77704239	91168796	59676897	88096223	72480601	81074327	57417885	12521648
27	94952247	76930171	93804310	77509405	81119086	77264547	90270983	61804266	95336648	88254196	95357711	70426953	15356190	89044060	68834060	104000000	70213690	77375128	68181105	62649421	86103131	85068409	85866172	90521107	93443606	74044533	90244654	48144875	83475515	79647305	82238061	94388810	88662292	84849880	75437327	69036792	77309306	69589697	88780772	85229015	87590709	79468269	93064471	61630495	88938745	74310454	83046356	59245105	12769044
28	97013793	78904833	95958008	79602546	83178000	79333992	92192987	63260249	97153336	90410526	97442953	72156757	15542206	90921305	70534902	107000000	71353728	79326094	69913541	64239681	88399004	87119424	87690759	93040775	95805301	76003397	92192987	49537670	85508100	81595638	84499706	96639924	90623789	86761352	77206624	70829784	79615711	71353728	91074012	87287928	89591700	81824698	94728452	63318173	90120909	75971802	85049979	60972275	13017191
29	98893671	80771546	98151198	81532449	85305368	81179642	94141319	65240176	99054277	92343061	99346527	73773346	15758067	92977586	72464804	109000000	72651738	81440298	71495903	65753588	90352602	89349475	89728609	95365609	97453485	77941198	93914891	50985755	87172081	83770398	86569151	99091137	92445743	88978238	79128628	72762319	81411336	73175682	93188216	89273121	91353098	84107407	96316080	65169089	91274111	77604189	86990412	62752103	13255765
30	101000000	82677752	99904697	83486047	87306358	83109545	96105449	66722489	101000000	94296659	101000000	75713780	16001146	94791641	74315720	112000000	74089292	83009495	73188846	67359646	92132431	91210922	91513703	97490345	99670371	79613078	95721048	52396979	89115148	85537062	88477991	101000000	94515188	91121404	81011138	74415769	83446554	74931814	95091790	91363629	93364619	85905665	97885277	66864664	92506300	79031211	89386335	64663575	13522119
31	103000000	84383860	102000000	85439645	89194134	84942030	97864214	68307484	103000000	96400332	103000000	77517304	16265060	96671519	76182433	114000000	75297785	84720868	74779107	68894616	94064966	93414644	93138191	99127997	102000000	81390273	97577230	53755546	90926571	87369547	90476348	103000000	96187068	92927561	82606664	76358836	85271141	76624757	96929541	93422543	95294521	88077793	99730927	68755073	93404112	80795242	91029253	66064268	13747553
32	104000000	86158422	104000000	87345851	91308339	86914059	99488702	69695012	104000000	98324968	105000000	79028578	16564638	98322336	77733200	116000000	76632656	86613910	76458885	70448016	96089652	95270826	94783742	101000000	103000000	83233290	99267540	55053557	92498401	89594333	92379921	105000000	97758899	95018069	84289076	77896439	87172081	78301903	99027948	95378774	97111210	90110377	101000000	70321638	94836400	82290719	92835410	67794072	13950650
33	106000000	87919820	105000000	89352107	93251405	88575407	101000000	71393221	106000000	100000000	106000000	80637269	16785755	100000000	79399814	118000000	77878009	88267360	78188689	71943493	97561433	97466649	96421395	103000000	105000000	84826184	101000000	56356833	94236103	91260947	94188711	107000000	99496601	96766302	85895134	79552522	88917682	79921125	101000000	96821593	98985822	91866509	102000000	71851342	95626265	83870448	94509923	69323776	14165949
34	108000000	89478486	107000000	90858116	94744249	90299945	103000000	72725459	108000000	102000000	108000000	82359173	17050795	102000000	81026935	120000000	79118096	89947139	79678900	73336288	99428146	99125364	97840518	105000000	107000000	86513861	103000000	57665376	95847427	93572617	96029096	109000000	101000000	98722534	87556482	81213870	90563233	81577208	102000000	98577725	101000000	93930689	104000000	73449502	96666253	85165825	96334510	70869278	14369422
35	110000000	91532133	109000000	92735360	96774201	91850712	105000000	74176177	109000000	104000000	110000000	84328569	17300068	103000000	82688284	122000000	80347652	91792789	81021670	74700120	101000000	101000000	99530828	107000000	109000000	88138349	104000000	59189814	97811556	94983841	97911606	111000000	103000000	101000000	89396866	83062153	92082406	83106912	104000000	101000000	103000000	95773706	105000000	75013433	97358701	86661302	98309171	72485867	14578526
36	112000000	93117128	111000000	94465164	98622484	93878031	106000000	75774336	111000000	105000000	112000000	85805616	17547652	105000000	84094243	124000000	81579840	93177685	82711980	76229825	103000000	103000000	101000000	108000000	110000000	89860254	105000000	60161347	99201718	96713645	99620346	113000000	104000000	103000000	90515841	84460213	93872765	84565528	106000000	102000000	104000000	97358701	107000000	76506277	98780457	88235766	99567689	74115621	14762477
37	113000000	94891691	112000000	96000134	99988950	94986474	108000000	77082878	113000000	107000000	113000000	87538052	17794109	107000000	85739794	125000000	82472387	94836400	83933637	77522570	105000000	105000000	102000000	110000000	112000000	91282010	107000000	61475155	101000000	98182793	101000000	114000000	106000000	104000000	92042913	85953057	95457760	86158422	107000000	104000000	106000000	99035846	108000000	77930666	99120099	89373170	101000000	75708514	14920337
38	115000000	96200233	114000000	97798392	102000000	96608329	109000000	78502002	114000000	109000000	115000000	89080921	18042443	108000000	87659164	127000000	83846752	96595165	85547593	78946959	106000000	106000000	104000000	112000000	113000000	92524730	108000000	62778432	103000000	99783585	103000000	116000000	107000000	106000000	93390948	87522255	96879516	87698658	109000000	106000000	107000000	101000000	109000000	79589382	100000000	90829154	103000000	77090777	15101473
39	116000000	97882644	115000000	99183288	103000000	98306538	111000000	79939555	116000000	111000000	116000000	90784395	18331322	109000000	88846594	129000000	84968359	97898442	86995678	80426638	108000000	108000000	105000000	114000000	115000000	94607339	110000000	63850015	104000000	102000000	104000000	118000000	109000000	108000000	94875893	88944011	98706736	89078288	110000000	107000000	109000000	102000000	110000000	80874228	101000000	91932332	104000000	78554659	15309639
40	118000000	99457108	117000000	101000000	105000000	99928393	112000000	81108555	117000000	112000000	118000000	91958660	18581909	111000000	90102479	131000000	86050474	99570321	88104121	81801003	110000000	110000000	107000000	115000000	117000000	95544645	111000000	65061140	106000000	103000000	106000000	119000000	110000000	109000000	96487217	90026125	100000000	90505310	112000000	109000000	111000000	104000000	111000000	82259124	102000000	93259304	106000000	79752621	15466373
41	119000000	101000000	118000000	102000000	106000000	102000000	114000000	82740941	119000000	114000000	119000000	93759551	18800774	112000000	91708537	133000000	87014108	101000000	89725977	83014761	111000000	111000000	108000000	116000000	118000000	97158602	113000000	66438138	107000000	104000000	107000000	121000000	112000000	111000000	97577230	91329402	101000000	91821750	114000000	110000000	112000000	105000000	112000000	83691412	103000000	94741616	107000000	81366577	15596265
42	121000000	103000000	120000000	104000000	108000000	103000000	115000000	83859916	120000000	116000000	121000000	95139181	19043665	114000000	93122394	134000000	88130450	102000000	91176694	84602389	112000000	113000000	109000000	118000000	119000000	98888405	114000000	67470227	109000000	106000000	108000000	122000000	113000000	112000000	98898937	92838043	103000000	93259304	115000000	111000000	113000000	107000000	114000000	84784058	104000000	95794769	109000000	82477653	15765763
43	122000000	104000000	121000000	105000000	110000000	104000000	117000000	85218483	122000000	117000000	122000000	96455622	19270038	115000000	94578378	135000000	89286285	104000000	92343061	85942526	114000000	115000000	110000000	120000000	121000000	101000000	115000000	68539177	110000000	107000000	110000000	124000000	114000000	114000000	100000000	94215040	104000000	94975943	116000000	113000000	115000000	108000000	115000000	86211079	105000000	97074350	111000000	84031053	15922122
44	123000000	105000000	122000000	107000000	111000000	106000000	118000000	86611277	123000000	119000000	123000000	97769430	19604341	116000000	95668391	137000000	90191997	105000000	93569984	87103626	115000000	116000000	112000000	121000000	122000000	102000000	116000000	69500179	112000000	109000000	112000000	125000000	115000000	115000000	102000000	95307686	105000000	95886920	118000000	114000000	116000000	109000000	116000000	87648633	106000000	98214387	112000000	85247445	16077354
45	125000000	107000000	124000000	108000000	112000000	107000000	119000000	87740784	125000000	120000000	125000000	99104301	19804998	117000000	97103311	138000000	91289908	106000000	95065461	88098856	117000000	117000000	113000000	123000000	123000000	104000000	117000000	70692874	113000000	110000000	113000000	126000000	117000000	117000000	103000000	96840023	107000000	97292879	119000000	116000000	118000000	111000000	117000000	88838695	107000000	99496601	113000000	86529658	16198987
46	126000000	108000000	125000000	110000000	113000000	109000000	120000000	88830797	126000000	121000000	126000000	101000000	19936955	119000000	98396056	139000000	92298302	108000000	96029096	89507447	118000000	119000000	114000000	124000000	125000000	105000000	118000000	71674939	114000000	111000000	114000000	128000000	118000000	118000000	104000000	97822088	108000000	98446081	120000000	117000000	119000000	112000000	118000000	90091947	107000000	101000000	114000000	87638101	16348213
47	128000000	109000000	126000000	111000000	115000000	110000000	121000000	89815495	127000000	123000000	127000000	102000000	20201808	120000000	99975785	141000000	92940725	109000000	97140172	90694877	120000000	120000000	115000000	125000000	126000000	106000000	119000000	72875533	116000000	112000000	116000000	129000000	119000000	119000000	105000000	99159592	110000000	99601916	121000000	118000000	120000000	113000000	119000000	91316237	108000000	102000000	116000000	88920315	16464966
48	129000000	109000000	127000000	112000000	116000000	111000000	123000000	91018722	129000000	124000000	128000000	103000000	20360982	121000000	101000000	142000000	94165015	111000000	98432917	91832282	121000000	121000000	116000000	126000000	127000000	107000000	120000000	73897092	117000000	114000000	117000000	130000000	120000000	121000000	106000000	99931026	111000000	101000000	123000000	119000000	122000000	115000000	120000000	92124532	109000000	103000000	117000000	89976100	16583971
49	130000000	109000000	128000000	113000000	117000000	113000000	124000000	92232480	130000000	125000000	129000000	105000000	20579659	122000000	102000000	143000000	95352445	112000000	99588752	92838043	122000000	123000000	117000000	128000000	128000000	108000000	121000000	74839663	118000000	115000000	118000000	132000000	121000000	122000000	107000000	101000000	112000000	102000000	124000000	121000000	123000000	116000000	121000000	93451504	110000000	104000000	118000000	91087176	16736201
50	131000000	110000000	130000000	115000000	119000000	114000000	125000000	93475200	131000000	126000000	131000000	106000000	20809411	123000000	104000000	144000000	96015931	113000000	101000000	94328254	123000000	124000000	118000000	129000000	129000000	110000000	122000000	75900715	119000000	116000000	119000000	133000000	122000000	123000000	108000000	102000000	113000000	103000000	125000000	122000000	124000000	117000000	121000000	94691592	110000000	105000000	119000000	92474705	16867219
51	132000000	110000000	131000000	116000000	120000000	115000000	126000000	94710022	132000000	128000000	132000000	107000000	21115559	124000000	104000000	145000000	97134906	114000000	102000000	95239231	124000000	125000000	119000000	130000000	131000000	111000000	124000000	77169764	121000000	117000000	120000000	134000000	123000000	125000000	109000000	104000000	114000000	104000000	127000000	123000000	125000000	119000000	122000000	95718415	111000000	106000000	120000000	93559452	17001992
52	133000000	111000000	132000000	117000000	121000000	116000000	127000000	95655226	133000000	129000000	133000000	108000000	21269289	126000000	106000000	146000000	97751000	115000000	103000000	96621494	126000000	126000000	120000000	131000000	132000000	112000000	125000000	77777959	122000000	118000000	121000000	135000000	124000000	126000000	110000000	104000000	115000000	105000000	127000000	124000000	126000000	119000000	123000000	96955870	112000000	107000000	122000000	94691592	17116304
53	134000000	112000000	133000000	118000000	122000000	118000000	128000000	96574102	135000000	131000000	134000000	109000000	21490970	127000000	107000000	147000000	98877874	116000000	104000000	97653584	126000000	127000000	121000000	132000000	133000000	114000000	126000000	78757391	124000000	120000000	122000000	136000000	126000000	127000000	111000000	105000000	116000000	107000000	128000000	125000000	127000000	120000000	124000000	97795759	113000000	108000000	123000000	95655226	17207342
54	136000000	113000000	134000000	120000000	123000000	119000000	129000000	97708874	136000000	132000000	134000000	110000000	21693316	127000000	108000000	148000000	99907330	117000000	105000000	98920000	127000000	129000000	122000000	133000000	133000000	115000000	126000000	79855303	124000000	121000000	123000000	137000000	127000000	128000000	112000000	107000000	117000000	108000000	130000000	126000000	129000000	121000000	124000000	98762027	113000000	109000000	124000000	96803163	17334981
55	137000000	114000000	135000000	120000000	124000000	120000000	130000000	98827849	137000000	133000000	136000000	112000000	21884400	129000000	109000000	149000000	100000000	119000000	106000000	99841508	129000000	130000000	123000000	134000000	135000000	116000000	127000000	80829469	125000000	121000000	125000000	138000000	127000000	129000000	113000000	107000000	118000000	109000000	130000000	127000000	130000000	123000000	125000000	99820445	114000000	110000000	125000000	97908973	17438407
56	137000000	115000000	136000000	122000000	125000000	121000000	131000000	100000000	138000000	134000000	136000000	112000000	22139492	129000000	110000000	150000000	101000000	119000000	107000000	101000000	130000000	130000000	124000000	136000000	136000000	117000000	128000000	81729915	126000000	122000000	126000000	139000000	128000000	130000000	114000000	109000000	120000000	110000000	131000000	128000000	130000000	124000000	126000000	101000000	115000000	111000000	126000000	98885772	17542208
57	138000000	116000000	137000000	123000000	127000000	122000000	132000000	101000000	139000000	135000000	137000000	114000000	22382946	130000000	111000000	151000000	102000000	120000000	108000000	102000000	131000000	132000000	125000000	137000000	136000000	118000000	129000000	82648790	127000000	124000000	127000000	140000000	129000000	131000000	115000000	110000000	121000000	111000000	132000000	129000000	131000000	125000000	127000000	102000000	115000000	112000000	127000000	99883634	17632870
58	139000000	117000000	138000000	123000000	127000000	123000000	133000000	102000000	140000000	136000000	138000000	115000000	22584542	131000000	112000000	152000000	103000000	121000000	109000000	103000000	132000000	132000000	126000000	138000000	137000000	119000000	130000000	83417592	128000000	125000000	128000000	141000000	130000000	132000000	116000000	110000000	122000000	112000000	133000000	130000000	132000000	126000000	128000000	103000000	116000000	112000000	128000000	101000000	17722030
59	140000000	118000000	139000000	125000000	128000000	124000000	134000000	103000000	141000000	137000000	139000000	116000000	22803219	132000000	113000000	153000000	104000000	122000000	110000000	104000000	133000000	134000000	126000000	139000000	138000000	120000000	131000000	84170596	129000000	126000000	129000000	142000000	131000000	133000000	117000000	112000000	122000000	113000000	134000000	131000000	133000000	127000000	129000000	104000000	117000000	114000000	129000000	102000000	17843851
60	141000000	119000000	139000000	126000000	129000000	124000000	135000000	104000000	141000000	138000000	140000000	117000000	22995805	133000000	114000000	154000000	105000000	123000000	111000000	105000000	134000000	135000000	127000000	140000000	139000000	122000000	131000000	85223749	130000000	127000000	130000000	143000000	132000000	134000000	118000000	112000000	123000000	114000000	135000000	132000000	134000000	127000000	130000000	105000000	117000000	114000000	130000000	103000000	17914053
61	142000000	120000000	140000000	126000000	131000000	125000000	136000000	105000000	142000000	138000000	141000000	118000000	23162675	134000000	115000000	154000000	106000000	125000000	112000000	106000000	135000000	136000000	128000000	140000000	140000000	123000000	132000000	86208447	131000000	128000000	130000000	144000000	133000000	135000000	119000000	113000000	124000000	115000000	136000000	133000000	135000000	128000000	130000000	106000000	118000000	115000000	131000000	104000000	17997957
62	143000000	121000000	141000000	127000000	131000000	126000000	137000000	106000000	143000000	139000000	142000000	119000000	23391301	135000000	116000000	155000000	106000000	125000000	113000000	107000000	136000000	137000000	129000000	142000000	141000000	124000000	133000000	86903527	132000000	128000000	131000000	145000000	133000000	136000000	119000000	114000000	125000000	115000000	137000000	134000000	136000000	129000000	131000000	107000000	119000000	116000000	132000000	105000000	18097629
63	144000000	122000000	142000000	128000000	132000000	127000000	138000000	107000000	144000000	140000000	142000000	119000000	23600029	135000000	117000000	156000000	107000000	126000000	114000000	108000000	136000000	137000000	129000000	142000000	141000000	125000000	134000000	87919820	133000000	129000000	133000000	145000000	134000000	137000000	120000000	115000000	126000000	116000000	137000000	135000000	137000000	130000000	132000000	108000000	119000000	117000000	132000000	106000000	18172336
64	145000000	123000000	143000000	129000000	133000000	127000000	139000000	108000000	145000000	141000000	143000000	120000000	23826027	136000000	118000000	156000000	108000000	127000000	115000000	109000000	137000000	138000000	130000000	143000000	142000000	126000000	135000000	88659659	133000000	130000000	133000000	146000000	135000000	137000000	121000000	116000000	127000000	118000000	138000000	135000000	138000000	131000000	132000000	108000000	120000000	118000000	134000000	107000000	18254738
65	145000000	124000000	144000000	130000000	134000000	128000000	139000000	109000000	146000000	142000000	143000000	121000000	24022554	137000000	119000000	157000000	109000000	128000000	116000000	110000000	138000000	139000000	130000000	144000000	143000000	127000000	135000000	89383702	134000000	131000000	134000000	147000000	135000000	138000000	122000000	117000000	128000000	118000000	139000000	136000000	139000000	132000000	133000000	109000000	120000000	119000000	134000000	108000000	18354035
66	146000000	125000000	144000000	131000000	135000000	129000000	140000000	109000000	146000000	142000000	144000000	122000000	24241043	138000000	120000000	158000000	109000000	129000000	117000000	110000000	139000000	140000000	131000000	146000000	144000000	128000000	136000000	90423690	135000000	132000000	135000000	148000000	136000000	139000000	123000000	117000000	128000000	119000000	140000000	138000000	140000000	133000000	134000000	110000000	121000000	119000000	135000000	109000000	18418793
67	146000000	125000000	144000000	132000000	135000000	130000000	141000000	110000000	147000000	143000000	145000000	123000000	24435131	139000000	121000000	158000000	110000000	130000000	117000000	111000000	139000000	141000000	131000000	146000000	145000000	128000000	137000000	90987127	136000000	133000000	136000000	149000000	137000000	140000000	123000000	118000000	129000000	120000000	141000000	138000000	140000000	134000000	134000000	111000000	122000000	121000000	136000000	109000000	18500445
68	147000000	126000000	145000000	133000000	136000000	131000000	142000000	112000000	148000000	144000000	146000000	124000000	24657937	139000000	122000000	160000000	111000000	131000000	118000000	112000000	141000000	141000000	132000000	147000000	145000000	130000000	138000000	91808586	137000000	133000000	137000000	149000000	138000000	141000000	124000000	119000000	130000000	121000000	141000000	139000000	141000000	134000000	135000000	112000000	122000000	121000000	137000000	110000000	18603308
69	148000000	127000000	145000000	133000000	136000000	132000000	143000000	112000000	149000000	144000000	146000000	125000000	24842264	140000000	123000000	160000000	112000000	132000000	119000000	113000000	141000000	143000000	133000000	147000000	146000000	131000000	138000000	92806448	137000000	134000000	138000000	151000000	138000000	142000000	125000000	120000000	131000000	121000000	142000000	140000000	141000000	135000000	135000000	113000000	122000000	122000000	138000000	111000000	18702041
70	149000000	128000000	145000000	134000000	137000000	132000000	143000000	113000000	149000000	145000000	147000000	126000000	25041232	141000000	123000000	161000000	112000000	133000000	120000000	114000000	142000000	143000000	134000000	148000000	147000000	131000000	139000000	93490997	138000000	135000000	138000000	151000000	139000000	142000000	126000000	121000000	132000000	122000000	143000000	140000000	142000000	136000000	136000000	113000000	123000000	122000000	139000000	112000000	18737705
71	149000000	129000000	146000000	135000000	138000000	133000000	144000000	114000000	150000000	146000000	148000000	126000000	25208666	141000000	124000000	161000000	113000000	133000000	121000000	115000000	142000000	144000000	134000000	149000000	147000000	132000000	140000000	94512556	139000000	136000000	139000000	151000000	140000000	143000000	126000000	121000000	133000000	124000000	144000000	141000000	143000000	137000000	136000000	114000000	124000000	123000000	140000000	113000000	18803777
72	150000000	130000000	146000000	136000000	138000000	134000000	145000000	115000000	151000000	147000000	148000000	127000000	25483279	142000000	125000000	162000000	114000000	134000000	121000000	116000000	143000000	145000000	135000000	149000000	148000000	133000000	140000000	95165510	139000000	136000000	139000000	152000000	140000000	144000000	127000000	122000000	133000000	124000000	145000000	142000000	144000000	137000000	137000000	115000000	124000000	124000000	140000000	114000000	18869099
73	151000000	130000000	146000000	136000000	139000000	135000000	145000000	116000000	151000000	148000000	149000000	128000000	25610731	143000000	126000000	162000000	114000000	136000000	122000000	116000000	144000000	146000000	135000000	150000000	148000000	134000000	141000000	95823731	140000000	137000000	141000000	153000000	141000000	145000000	128000000	123000000	134000000	125000000	145000000	143000000	144000000	138000000	138000000	116000000	125000000	124000000	141000000	115000000	18934983
74	151000000	131000000	147000000	137000000	140000000	136000000	146000000	117000000	152000000	148000000	149000000	129000000	25833913	143000000	126000000	163000000	115000000	136000000	123000000	118000000	145000000	146000000	137000000	151000000	149000000	135000000	141000000	96600431	141000000	138000000	141000000	153000000	142000000	145000000	128000000	123000000	135000000	126000000	146000000	143000000	145000000	139000000	138000000	117000000	125000000	125000000	142000000	115000000	19009315
75	152000000	132000000	147000000	138000000	140000000	136000000	147000000	117000000	153000000	149000000	150000000	129000000	26076991	144000000	127000000	163000000	116000000	137000000	124000000	118000000	146000000	147000000	137000000	152000000	150000000	136000000	142000000	97593027	141000000	139000000	142000000	154000000	142000000	146000000	129000000	124000000	135000000	127000000	146000000	144000000	145000000	139000000	139000000	118000000	125000000	126000000	142000000	116000000	19074636
76	152000000	132000000	148000000	139000000	141000000	137000000	148000000	118000000	153000000	149000000	151000000	130000000	26279901	144000000	128000000	164000000	116000000	138000000	124000000	119000000	146000000	148000000	137000000	153000000	151000000	137000000	143000000	98080110	142000000	139000000	143000000	154000000	143000000	146000000	129000000	125000000	136000000	127000000	147000000	145000000	146000000	140000000	139000000	118000000	125000000	126000000	143000000	117000000	19171868
77	153000000	133000000	148000000	139000000	141000000	138000000	148000000	119000000	154000000	150000000	151000000	131000000	26436260	145000000	130000000	164000000	117000000	138000000	125000000	120000000	147000000	148000000	137000000	153000000	151000000	137000000	143000000	98696205	143000000	140000000	143000000	155000000	143000000	147000000	130000000	125000000	137000000	127000000	148000000	145000000	146000000	141000000	140000000	119000000	126000000	127000000	144000000	118000000	19209972
78	153000000	134000000	149000000	140000000	142000000	139000000	148000000	119000000	154000000	151000000	152000000	132000000	26650244	145000000	130000000	165000000	118000000	139000000	126000000	121000000	147000000	149000000	138000000	154000000	152000000	138000000	144000000	99586119	143000000	140000000	144000000	156000000	144000000	148000000	131000000	126000000	138000000	129000000	149000000	146000000	147000000	141000000	140000000	120000000	127000000	128000000	144000000	119000000	19248827
79	154000000	134000000	149000000	140000000	143000000	139000000	149000000	120000000	155000000	151000000	152000000	132000000	26845458	146000000	131000000	166000000	118000000	140000000	127000000	121000000	148000000	149000000	139000000	154000000	152000000	139000000	144000000	100000000	144000000	142000000	145000000	156000000	144000000	149000000	131000000	127000000	138000000	130000000	149000000	146000000	147000000	142000000	141000000	120000000	127000000	128000000	145000000	119000000	19327851
80	155000000	135000000	150000000	141000000	144000000	140000000	150000000	121000000	155000000	152000000	153000000	133000000	27025092	147000000	132000000	166000000	119000000	140000000	127000000	122000000	148000000	150000000	139000000	155000000	152000000	139000000	145000000	101000000	145000000	142000000	145000000	157000000	145000000	149000000	132000000	127000000	139000000	130000000	150000000	147000000	148000000	143000000	141000000	121000000	127000000	129000000	145000000	120000000	19399930
81	155000000	135000000	150000000	142000000	144000000	141000000	151000000	122000000	156000000	152000000	153000000	133000000	27278119	147000000	133000000	166000000	119000000	141000000	128000000	123000000	149000000	150000000	140000000	155000000	153000000	140000000	145000000	102000000	145000000	143000000	146000000	157000000	146000000	150000000	133000000	128000000	139000000	131000000	150000000	148000000	148000000	144000000	142000000	122000000	128000000	130000000	146000000	120000000	19479517
82	155000000	136000000	151000000	142000000	144000000	141000000	151000000	123000000	156000000	153000000	154000000	134000000	27446491	148000000	133000000	166000000	120000000	142000000	128000000	124000000	150000000	151000000	140000000	156000000	154000000	141000000	146000000	102000000	146000000	143000000	147000000	158000000	146000000	150000000	133000000	128000000	140000000	132000000	150000000	148000000	149000000	144000000	142000000	123000000	128000000	130000000	147000000	121000000	19509925
83	156000000	137000000	151000000	143000000	145000000	142000000	152000000	123000000	157000000	154000000	154000000	135000000	27690320	148000000	134000000	167000000	121000000	142000000	129000000	124000000	150000000	152000000	141000000	157000000	154000000	141000000	146000000	103000000	146000000	144000000	147000000	159000000	147000000	151000000	134000000	129000000	140000000	132000000	152000000	149000000	149000000	145000000	143000000	123000000	129000000	131000000	147000000	122000000	19531699
84	157000000	137000000	152000000	144000000	146000000	143000000	152000000	124000000	157000000	154000000	155000000	136000000	27847618	149000000	134000000	167000000	121000000	143000000	130000000	125000000	151000000	153000000	141000000	157000000	155000000	142000000	147000000	104000000	147000000	144000000	148000000	159000000	147000000	152000000	134000000	130000000	141000000	132000000	152000000	149000000	149000000	145000000	143000000	123000000	129000000	131000000	148000000	122000000	19625552
85	157000000	138000000	152000000	145000000	146000000	143000000	153000000	125000000	158000000	155000000	155000000	136000000	28001724	149000000	135000000	168000000	122000000	144000000	130000000	126000000	151000000	153000000	142000000	157000000	155000000	143000000	147000000	105000000	147000000	145000000	149000000	159000000	148000000	152000000	135000000	130000000	142000000	133000000	153000000	150000000	150000000	146000000	144000000	124000000	130000000	132000000	148000000	124000000	19704388
86	157000000	138000000	152000000	145000000	147000000	144000000	153000000	126000000	158000000	155000000	155000000	137000000	28192996	150000000	136000000	168000000	122000000	145000000	131000000	126000000	151000000	154000000	142000000	158000000	156000000	144000000	148000000	105000000	148000000	145000000	149000000	160000000	148000000	152000000	135000000	131000000	143000000	134000000	153000000	151000000	150000000	146000000	144000000	125000000	130000000	132000000	149000000	124000000	19736486
87	158000000	139000000	153000000	145000000	148000000	145000000	154000000	126000000	159000000	155000000	156000000	137000000	28426126	150000000	136000000	168000000	123000000	145000000	131000000	127000000	152000000	154000000	143000000	159000000	156000000	143000000	148000000	106000000	148000000	146000000	150000000	160000000	149000000	152000000	136000000	131000000	143000000	134000000	154000000	151000000	151000000	147000000	145000000	126000000	130000000	133000000	149000000	125000000	19780034
88	158000000	140000000	153000000	146000000	148000000	145000000	154000000	127000000	159000000	156000000	157000000	138000000	28652499	151000000	137000000	169000000	123000000	146000000	132000000	128000000	153000000	154000000	143000000	159000000	157000000	145000000	149000000	107000000	149000000	147000000	150000000	160000000	149000000	153000000	137000000	132000000	143000000	135000000	154000000	152000000	151000000	148000000	145000000	126000000	130000000	133000000	150000000	125000000	19828086
89	158000000	140000000	154000000	146000000	149000000	146000000	155000000	127000000	159000000	157000000	157000000	138000000	28781828	151000000	138000000	169000000	124000000	146000000	133000000	128000000	153000000	155000000	143000000	160000000	157000000	145000000	149000000	107000000	149000000	147000000	151000000	161000000	149000000	153000000	137000000	133000000	144000000	136000000	155000000	152000000	152000000	148000000	146000000	127000000	131000000	134000000	150000000	126000000	19909550
90	159000000	141000000	154000000	147000000	149000000	147000000	155000000	128000000	160000000	157000000	157000000	139000000	28957333	151000000	138000000	170000000	124000000	147000000	133000000	129000000	154000000	155000000	144000000	160000000	157000000	146000000	150000000	108000000	150000000	147000000	151000000	161000000	150000000	154000000	137000000	133000000	145000000	137000000	156000000	153000000	152000000	148000000	146000000	127000000	131000000	134000000	151000000	127000000	20002277
91	159000000	141000000	155000000	148000000	150000000	147000000	156000000	129000000	160000000	157000000	157000000	139000000	29140533	151000000	139000000	170000000	125000000	148000000	134000000	129000000	154000000	156000000	144000000	161000000	158000000	147000000	150000000	108000000	150000000	148000000	152000000	161000000	150000000	155000000	138000000	133000000	145000000	137000000	155000000	153000000	153000000	149000000	146000000	128000000	131000000	135000000	151000000	127000000	20050893
92	159000000	142000000	155000000	148000000	150000000	147000000	156000000	129000000	161000000	158000000	158000000	140000000	29365592	152000000	140000000	170000000	125000000	148000000	134000000	130000000	154000000	156000000	145000000	161000000	158000000	147000000	151000000	109000000	150000000	149000000	152000000	162000000	150000000	155000000	138000000	134000000	145000000	137000000	156000000	154000000	153000000	149000000	147000000	128000000	132000000	135000000	152000000	128000000	20090686
93	160000000	142000000	155000000	148000000	151000000	148000000	157000000	130000000	161000000	158000000	158000000	140000000	29596095	152000000	140000000	170000000	126000000	149000000	135000000	130000000	154000000	157000000	145000000	162000000	158000000	147000000	151000000	110000000	151000000	149000000	152000000	163000000	151000000	156000000	139000000	134000000	146000000	137000000	156000000	154000000	153000000	150000000	147000000	129000000	132000000	136000000	153000000	128000000	20157697
94	160000000	143000000	156000000	149000000	151000000	149000000	157000000	131000000	161000000	159000000	159000000	141000000	29700271	153000000	140000000	171000000	126000000	149000000	135000000	131000000	155000000	157000000	146000000	162000000	159000000	148000000	151000000	110000000	151000000	150000000	153000000	163000000	151000000	156000000	139000000	135000000	146000000	138000000	157000000	155000000	154000000	150000000	147000000	129000000	133000000	137000000	153000000	129000000	20201245
95	160000000	143000000	156000000	150000000	152000000	149000000	157000000	131000000	162000000	159000000	159000000	142000000	29875776	154000000	141000000	171000000	127000000	150000000	136000000	132000000	155000000	158000000	146000000	162000000	159000000	149000000	152000000	110000000	151000000	150000000	154000000	163000000	151000000	157000000	140000000	135000000	147000000	139000000	157000000	155000000	154000000	151000000	148000000	130000000	133000000	137000000	154000000	130000000	20258120
96	161000000	144000000	156000000	150000000	152000000	150000000	158000000	131000000	162000000	159000000	159000000	142000000	30082252	154000000	141000000	172000000	127000000	150000000	136000000	132000000	156000000	158000000	147000000	163000000	160000000	149000000	152000000	111000000	152000000	151000000	154000000	163000000	152000000	157000000	140000000	136000000	147000000	139000000	157000000	155000000	154000000	151000000	148000000	131000000	133000000	137000000	154000000	130000000	20299227
97	161000000	144000000	157000000	150000000	152000000	150000000	158000000	132000000	162000000	160000000	159000000	142000000	30260385	154000000	142000000	171000000	128000000	151000000	137000000	133000000	156000000	159000000	147000000	164000000	160000000	149000000	153000000	112000000	153000000	151000000	155000000	164000000	152000000	157000000	141000000	136000000	148000000	140000000	158000000	156000000	155000000	152000000	148000000	131000000	133000000	137000000	154000000	131000000	20367927
98	161000000	144000000	157000000	151000000	153000000	151000000	159000000	133000000	163000000	160000000	160000000	143000000	30448841	154000000	142000000	172000000	128000000	151000000	137000000	133000000	157000000	159000000	147000000	164000000	161000000	151000000	153000000	113000000	153000000	151000000	155000000	164000000	152000000	158000000	141000000	137000000	148000000	140000000	158000000	156000000	155000000	152000000	149000000	132000000	134000000	138000000	155000000	131000000	20412414
99	162000000	145000000	158000000	151000000	154000000	151000000	159000000	134000000	163000000	160000000	160000000	143000000	30581361	154000000	143000000	173000000	129000000	152000000	138000000	134000000	157000000	159000000	147000000	163000000	161000000	150000000	153000000	113000000	153000000	152000000	155000000	164000000	152000000	158000000	141000000	138000000	148000000	141000000	159000000	156000000	156000000	152000000	149000000	132000000	134000000	138000000	155000000	132000000	20471353
100	162000000	145000000	158000000	152000000	154000000	152000000	159000000	134000000	163000000	161000000	160000000	144000000	30711629	154000000	143000000	173000000	129000000	152000000	138000000	134000000	157000000	160000000	148000000	164000000	161000000	150000000	154000000	114000000	153000000	152000000	156000000	165000000	152000000	158000000	141000000	138000000	149000000	142000000	159000000	157000000	156000000	153000000	150000000	133000000	134000000	139000000	155000000	132000000	20514901
101	162000000	146000000	159000000	152000000	154000000	152000000	160000000	134000000	163000000	161000000	161000000	144000000	30904778	156000000	144000000	173000000	130000000	152000000	139000000	135000000	158000000	160000000	148000000	164000000	161000000	152000000	154000000	114000000	154000000	153000000	156000000	165000000	153000000	159000000	142000000	138000000	150000000	141000000	159000000	158000000	156000000	153000000	150000000	133000000	134000000	139000000	156000000	133000000	20578721
102	162000000	146000000	159000000	153000000	155000000	153000000	160000000	135000000	164000000	161000000	161000000	144000000	31126270	155000000	145000000	173000000	130000000	153000000	139000000	135000000	158000000	161000000	148000000	165000000	162000000	152000000	154000000	115000000	154000000	153000000	157000000	166000000	153000000	159000000	142000000	138000000	150000000	142000000	160000000	158000000	157000000	153000000	150000000	134000000	135000000	140000000	156000000	133000000	20617951
103	163000000	147000000	159000000	153000000	155000000	153000000	161000000	135000000	164000000	162000000	161000000	145000000	31302526	156000000	145000000	173000000	130000000	154000000	140000000	136000000	158000000	161000000	148000000	165000000	162000000	152000000	155000000	115000000	154000000	153000000	157000000	165000000	153000000	159000000	143000000	139000000	150000000	143000000	160000000	158000000	157000000	154000000	150000000	134000000	135000000	140000000	157000000	134000000	20663376
104	163000000	147000000	159000000	153000000	156000000	153000000	161000000	136000000	164000000	162000000	162000000	145000000	31398819	156000000	146000000	173000000	131000000	154000000	140000000	136000000	158000000	162000000	149000000	166000000	162000000	153000000	155000000	116000000	154000000	154000000	157000000	166000000	153000000	159000000	144000000	139000000	151000000	143000000	160000000	158000000	157000000	154000000	151000000	135000000	136000000	140000000	157000000	134000000	20718937
105	163000000	147000000	160000000	154000000	156000000	154000000	161000000	136000000	164000000	162000000	162000000	145000000	31585023	156000000	146000000	174000000	131000000	155000000	140000000	137000000	159000000	162000000	149000000	166000000	163000000	154000000	155000000	116000000	155000000	155000000	158000000	166000000	154000000	160000000	144000000	139000000	151000000	143000000	161000000	159000000	157000000	154000000	151000000	135000000	136000000	141000000	158000000	135000000	20765675
106	163000000	148000000	160000000	154000000	156000000	154000000	162000000	137000000	165000000	163000000	162000000	146000000	31718857	156000000	146000000	174000000	132000000	154000000	141000000	137000000	159000000	163000000	150000000	166000000	163000000	153000000	155000000	117000000	155000000	155000000	158000000	166000000	154000000	160000000	144000000	140000000	151000000	144000000	161000000	159000000	158000000	155000000	151000000	136000000	135000000	141000000	157000000	135000000	20793268
107	163000000	148000000	160000000	154000000	157000000	155000000	162000000	137000000	165000000	163000000	162000000	146000000	31870147	157000000	147000000	174000000	132000000	155000000	141000000	137000000	160000000	162000000	149000000	166000000	163000000	154000000	156000000	118000000	155000000	155000000	158000000	167000000	154000000	161000000	144000000	141000000	152000000	144000000	162000000	159000000	158000000	155000000	152000000	136000000	136000000	141000000	158000000	136000000	20858590
108	164000000	148000000	161000000	155000000	157000000	155000000	162000000	138000000	165000000	163000000	163000000	147000000	32113414	157000000	147000000	174000000	133000000	155000000	142000000	138000000	160000000	162000000	150000000	167000000	163000000	154000000	156000000	118000000	155000000	155000000	159000000	167000000	154000000	161000000	145000000	141000000	152000000	145000000	162000000	159000000	159000000	155000000	152000000	136000000	136000000	142000000	159000000	136000000	20923348
109	164000000	149000000	161000000	155000000	157000000	155000000	162000000	138000000	165000000	163000000	163000000	147000000	32232982	157000000	148000000	174000000	133000000	156000000	142000000	138000000	160000000	163000000	151000000	167000000	164000000	155000000	156000000	118000000	156000000	156000000	159000000	167000000	155000000	161000000	145000000	141000000	152000000	145000000	162000000	160000000	159000000	156000000	152000000	137000000	137000000	142000000	159000000	137000000	20971401
110	164000000	149000000	161000000	155000000	157000000	156000000	163000000	139000000	166000000	163000000	163000000	147000000	32470430	158000000	148000000	175000000	134000000	156000000	143000000	139000000	161000000	163000000	150000000	167000000	164000000	155000000	157000000	119000000	156000000	156000000	159000000	167000000	155000000	161000000	145000000	141000000	153000000	145000000	162000000	160000000	159000000	156000000	153000000	137000000	137000000	143000000	159000000	137000000	21043855
111	164000000	149000000	161000000	156000000	158000000	156000000	163000000	140000000	166000000	163000000	163000000	148000000	32593564	158000000	149000000	175000000	134000000	156000000	143000000	139000000	161000000	164000000	151000000	168000000	165000000	156000000	157000000	119000000	156000000	156000000	160000000	168000000	155000000	162000000	145000000	142000000	153000000	146000000	163000000	160000000	159000000	156000000	152000000	138000000	137000000	143000000	159000000	137000000	21111429
112	164000000	150000000	162000000	156000000	158000000	157000000	163000000	140000000	166000000	164000000	163000000	148000000	32750674	158000000	149000000	175000000	134000000	157000000	143000000	140000000	160000000	164000000	152000000	168000000	164000000	156000000	157000000	119000000	157000000	156000000	160000000	168000000	155000000	162000000	146000000	142000000	153000000	146000000	163000000	161000000	160000000	156000000	153000000	138000000	138000000	144000000	159000000	138000000	21147844
113	165000000	150000000	162000000	156000000	159000000	157000000	164000000	140000000	166000000	165000000	163000000	148000000	32954147	158000000	150000000	175000000	135000000	157000000	143000000	140000000	162000000	164000000	152000000	168000000	164000000	156000000	158000000	121000000	157000000	157000000	160000000	168000000	155000000	162000000	146000000	143000000	153000000	147000000	163000000	161000000	160000000	157000000	153000000	138000000	138000000	143000000	160000000	139000000	21169993
114	165000000	150000000	162000000	157000000	159000000	158000000	164000000	141000000	166000000	164000000	164000000	149000000	33087793	159000000	150000000	175000000	135000000	158000000	144000000	140000000	161000000	164000000	151000000	169000000	165000000	156000000	157000000	121000000	157000000	157000000	161000000	168000000	156000000	162000000	147000000	143000000	154000000	147000000	163000000	161000000	160000000	156000000	154000000	139000000	138000000	144000000	161000000	139000000	21209036
115	165000000	151000000	163000000	158000000	159000000	158000000	164000000	141000000	167000000	164000000	164000000	149000000	33298774	159000000	150000000	175000000	136000000	158000000	144000000	141000000	162000000	165000000	152000000	169000000	165000000	157000000	158000000	121000000	158000000	158000000	161000000	168000000	156000000	162000000	147000000	143000000	154000000	147000000	164000000	162000000	160000000	157000000	153000000	139000000	139000000	145000000	160000000	139000000	21246952
116	165000000	151000000	163000000	157000000	160000000	158000000	164000000	142000000	167000000	165000000	164000000	149000000	33428479	159000000	151000000	176000000	136000000	158000000	144000000	141000000	162000000	165000000	152000000	169000000	165000000	157000000	158000000	122000000	157000000	158000000	161000000	168000000	156000000	163000000	147000000	143000000	154000000	147000000	164000000	162000000	161000000	158000000	153000000	139000000	139000000	145000000	161000000	140000000	21299135
117	165000000	151000000	163000000	158000000	160000000	159000000	165000000	142000000	167000000	165000000	164000000	149000000	33604359	159000000	151000000	176000000	136000000	159000000	145000000	141000000	163000000	165000000	152000000	169000000	166000000	158000000	159000000	122000000	157000000	158000000	162000000	169000000	156000000	163000000	148000000	144000000	155000000	148000000	164000000	162000000	161000000	158000000	154000000	140000000	139000000	145000000	161000000	140000000	21355634
118	166000000	152000000	163000000	158000000	160000000	158000000	165000000	143000000	167000000	165000000	164000000	150000000	33807081	160000000	152000000	176000000	137000000	158000000	146000000	142000000	163000000	166000000	152000000	169000000	166000000	158000000	159000000	123000000	158000000	158000000	162000000	168000000	157000000	163000000	148000000	144000000	155000000	148000000	164000000	162000000	161000000	157000000	154000000	140000000	139000000	145000000	161000000	141000000	21395428
119	166000000	152000000	163000000	158000000	160000000	159000000	165000000	143000000	167000000	165000000	165000000	150000000	33963064	160000000	152000000	176000000	137000000	159000000	146000000	142000000	162000000	166000000	153000000	170000000	166000000	158000000	159000000	123000000	158000000	159000000	162000000	169000000	157000000	163000000	148000000	145000000	155000000	149000000	165000000	162000000	161000000	158000000	154000000	141000000	139000000	146000000	161000000	141000000	21464128
120	166000000	152000000	163000000	159000000	161000000	159000000	165000000	143000000	167000000	165000000	165000000	151000000	34190000	160000000	153000000	176000000	138000000	159000000	146000000	142000000	163000000	166000000	153000000	170000000	166000000	159000000	159000000	123000000	159000000	159000000	162000000	169000000	157000000	163000000	148000000	145000000	156000000	149000000	165000000	162000000	161000000	158000000	154000000	141000000	139000000	146000000	162000000	141000000	21508802
[truncated: 49 more columns]
